# Supplementary material for: Minimal barriers to invasion during human colorectal tumor growth
Source: Nat Commun. 2020 Mar 9;11:1280. doi: 10.1038/s41467-020-14908-7 (PMC7062901; doi:10.1038/s41467-020-14908-7)
Supplement: Supplementary file 4 — Supplementary Data 1 [file 41467_2020_14908_MOESM4_ESM.xlsx]

## Sheet: tumor_C_gen
tumor	chr	position	gene	C16_8MAF	C4a_A12MAF	C19_B10MAF	c12e8MAF	c21e9MAF	C8_B6MAF	c1h1MAF	C2_A4MAF	C4_B4MAF	C5_1MAF	c33e10MAF	C22_B11MAF	C25_B12MAF	C35_C1MAF	C38_C2MAF	c37f8MAF
C	1	156905534	no code_1	0	0.00217549	0	0	0	0.00226244	0.00269906	0	0	0.000986518	0	0.00557103	0	0	0.00292	0
C	7	150923487	ABCF2	0.000598516	0.000437917	0.000840695	0.00047536	0.000373972	0.000772832	0.00116451	0.000498284	0.000615294	0.000897163	0.000921489	0.000524278	0.000563886	0.000360892	0.00107	0.00171177
C	9	141017720	no code_2	0.000175809	0.000465766	0.000468055	0.00106115	0.00039797	0.000847047	0.00208943	0.00223256	0.000428266	0.0021658	0.00129303	0.00040964	0.000415233	0.00095582	0.00195	0.0046062
C	13	19626212	no code_3	0.00047589	0.000832051	0.00238324	0.00220379	0.000601268	0.000578505	0.00262878	0.00180499	0.000621874	0.000455968	0.00290969	0.000675285	0.000638991	0.00166542	0.00316	0.00355497
C	2	133541134	NCKAP5	0	0	0	0	0	0	0	0	0	0	0	0	0.0060241	0	0	0
C	16	84228742	ADAD2	0	0.00175439	0	0	0	0	0	0	0	0	0	0	0.00540541	0	0	0
C	17	10243685	MYH13	0.00147066	0.00124434	0.00095678	0.000794966	0.000743439	0.00132339	0.00086309	0.00107435	0.00110256	0.00163944	0.000763344	0.00157066	0.000974373	0.00107245	0.00109	0.00146774
C	19	31768037	TSHZ3	0	0	0	0	0.00970874	0	0.00854701	0	0	0	0	0	0	0	0	0
C	1	152279733	FLG	0	0	0	0	0	0	0	0	0.00259067	0	0	0.00406504	0	0.00552486	0	0
C	21	32526647	TIAM1	0	0.311612	0.00178855	0.000259943	0.00361485	0	0.00292233	0	0.00187652	0	0.000934754	0.000986842	0.00129318	0.000899888	0	0.00138653
C	14	77771069	POMT2	0.05	0.00157978	0	0.00175131	0	0.00177305	0	0	0	0	0	0.0015015	0	0	0	0.00143062
C	14	105169732	INF2	0.103448	0.000832639	0	0	0	0.0021645	0	0.0027027	0.00692042	0	0	0	0	0	0.00377	0.0046083
C	13	25901102	NUPL1	0.268505	0.274741	0.353529	0.000389294	0.000506688	0.000649632	0.00075662	0	0.00145507	0	0.00120589	0.00364714	0.000264271	0.00101502	0.00162	0.000726785
C	11	130275579	ADAMTS8	0.160592	0.143791	0.211765	0.0952381	0	0	0	0	0	0.00082713	0	0	0	0	0	0
C	6	28137244	no code_4	0.239316	0.274667	0.401575	0.3989	0.394265	0.281471	0.00765306	0.00147059	0.00226142	0	0.00151976	0.00309215	0.000909918	0.000535619	0.00122	0.00223714
C	13	101910815	NALCN	0.255268	0.276945	0.374225	0.413373	0.424805	0.262345	0.000745573	0.00119398	0.00061654	0.00528349	0.00263395	0.000893733	0.00048852	0.000517241	0.0005	0.00532248
C	16	15814759	MYH11	0.280601	0.258198	0.366707	0.385471	0.404856	0.266866	0.000818742	0.000471334	0.000501808	0.0102865	0.000607653	0.000441715	0.00173591	0.000425518	0.00065	0.00230531
C	14	20483334	OR4K14	0	0.000252589	0.000911577	0.000955795	0.00147125	0.000188501	0	0.000702001	0.000665225	0	0.000568958	0.000672224	0.000343525	0.000283554	0.00093	0.30997
C	12	49952499	MCRS1	0	0.00221239	0.00187266	0	0.00746269	0	0	0	0	0	0	0	0	0	0.00437	0.196498
C	11	101000053	no code_5	0	0	0.00224165	0.00272245	0	0.00212653	0.0010627	0.00314589	0.000795545	0.00260417	0.384202	0.400443	0.438976	0.360172	0.36667	0.000479616
C	6	42147049	GUCA1A	0	0	0	0.0169492	0	0	0	0	0	0	0.433333	0.333333	0.481982	0.4	0.39548	0.353982
C	10	68687834	LRRTM3	0	0.000765697	0.000237192	0.000536289	0.00116595	0.00211566	0.00152516	0.00240288	0.000951734	0.00507614	0.360149	0.332874	0.375782	0.323994	0.34416	0.351491
C	22	20229857	RTN4R	0.012931	0	0	0	0	0.0228571	0	0	0	0	0.52	0.299465	0.503731	0.360825	0.4726	0.46988
C	5	140856554	PCDHGC3	0.00480769	0	0.002002	0	0	0.00179856	0.00341686	0	0.00182593	0	0.356643	0.392977	0.411945	0.394831	0.38889	0.395979
C	1	248263413	OR2L13	0.314582	0.270791	0.367458	0.352783	0.404573	0.358915	0.168772	0.447856	0.000117115	0.00669643	0.343053	0.360767	0.448295	0.389424	0.39987	0.275888
C	4	6052406	JAKMIP1	0.294444	0.248705	0.380412	0.391618	0.453804	0.310803	0.224599	0.50101	0	0.0246238	0.354237	0.357843	0.388775	0.413744	0.39897	0.357143
C	4	151829614	LRBA	0.229008	0.291781	0.388027	0.409502	0.399535	0.325088	0.138298	0.515748	0.000700771	0	0.322981	0.29697	0.441016	0.378729	0.42145	0.298387
C	9	101304265	GABBR2	0.303448	0.262649	0.393486	0.40714	0.451127	0.379584	0.171145	0.525351	0.00124001	0	0.374144	0.399684	0.469872	0.406883	0.39043	0.338395
C	10	105204402	PDCD11	0.476064	0.385191	0.538644	0.538628	0.58452	0.412096	0.248786	0.617321	0.011865	0.00902934	0.486081	0.55178	0.586258	0.50306	0.45925	0.467556
C	19	41307248	EGLN2	0.585995	0.39611	0.529022	0.50772	0.538341	0.423503	0.242484	0.600338	0	0	0.506435	0.453586	0.557504	0.616981	0.46883	0.472024
C	2	3750104	ALLC	0.368852	0.316187	0.419255	0.485714	0.473002	0.395592	0.174107	0.544586	0.486193	0.566607	0.508591	0.393096	0.55217	0.412541	0.46612	0.441791
C	3	147128731	ZIC1	0.297297	0.259406	0.386792	0.372475	0.413669	0.298945	0.163683	0.490854	0.367075	0.350365	0.373846	0.393455	0.44946	0.450942	0.38473	0.334549
C	4	985278	SLC26A1	0.596491	0.408319	0.488587	0.52	0.443966	0.442049	0.234689	0.687713	0.552995	0.479839	0.598174	0.427237	0.544419	0.424242	0.48394	0.557214
C	4	25759356	SEL1L3	0.261614	0.259827	0.389058	0.372308	0.345372	0.326775	0.0705128	0.45	0.325428	0.406844	0.328571	0.318693	0.392	0.367606	0.35574	0.36
C	4	52861790	LRRC66	0.296296	0.244692	0.332508	0.337586	0.392806	0.295181	0.164384	0.460154	0.349642	0.37037	0.334098	0.356982	0.380108	0.365523	0.30948	0.336296
C	4	100540227	MTTP	0.280255	0.295761	0.384952	0.405667	0.395847	0.387683	0.191176	0.445312	0.397962	0.55	0.405882	0.354414	0.412437	0.407112	0.3965	0.367951
C	4	114279823	ANK2	0.345719	0.2459	0.358477	0.386794	0.408159	0.317829	0.151615	0.457257	0.333654	0.398597	0.351253	0.360573	0.425929	0.34123	0.33567	0.319733
C	4	126371652	FAT4	0.454545	0.278912	0.298137	0.206522	0.237624	0.316993	0.218182	0.385542	0.371938	0.4375	0.287234	0.323288	0.358025	0.373695	0.30827	0.296552
C	4	154525459	KIAA0922	0.288095	0.275966	0.380714	0.390342	0.411428	0.347983	0.149592	0.443775	0.385719	0.425234	0.32613	0.324219	0.423579	0.360858	0.36234	0.330344
C	5	79034826	CMYA5	0.210526	0.244898	0.430556	0.318966	0.398148	0.345361	0.149254	0.561404	0.347973	1	0.320988	0.361345	0.46789	0.407514	0.32222	0.323077
C	6	147085229	C6orf103	0.318453	0.254823	0.384505	0.351868	0.412458	0.334465	0.152955	0.433396	0.374414	0.366569	0.343174	0.36495	0.40982	0.385641	0.38433	0.334825
C	7	45725759	ADCY1	0.263975	0.218487	0.338739	0.379522	0.344649	0.32493	0.138247	0.464322	0.261071	0.382294	0.324757	0.302279	0.386527	0.337333	0.39782	0.330499
C	7	127014479	ZNF800	0.276087	0.270697	0.364587	0.405864	0.398565	0.345548	0.158567	0.602672	0.361251	0.33843	0.358116	0.348963	0.416313	0.357861	0.39885	0.348739
C	11	30033926	KCNA4	0.248544	0.241683	0.322785	0.379778	0.382565	0.272899	0.155995	0.399975	0.310188	0.366147	0.350644	0.270614	0.365513	0.31575	0.34183	0.311785
C	12	25398284	KRAS	0.232877	0.256156	0.333877	0.387715	0.407591	0.270008	0.159468	0.422752	0.350393	0.354662	0.320736	0.337746	0.436756	0.401891	0.35732	0.325299
C	12	117680471	NOS1	0.326683	0.286574	0.379295	0.384063	0.458647	0.33035	0.169937	0.483439	0.433885	0.550562	0.370774	0.377806	0.443386	0.400247	0.4092	0.325202
C	13	26594483	no code_6	0.307692	0.290172	0.391681	0.42617	0.428454	0.288554	0.157025	0.483363	0.39338	0.308824	0.372624	0.353575	0.435237	0.380321	0.41942	0.371034
C	13	33638053	KL	0.306122	0.281513	0.388889	0.372603	0.384615	0.320408	0.150685	0.433155	0.393682	0.322581	0.336134	0.345679	0.400498	0.359661	0.43885	0.308725
C	13	96242599	DZIP1	0.279134	0.247949	0.365461	0.376836	0.377198	0.334122	0.138219	0.453125	0.350514	0.315692	0.33033	0.326572	0.407578	0.378414	0.36314	0.303242
C	18	64202270	CDH19	0.312709	0.318105	0.37729	0.361765	0.3953	0.309058	0.213891	0.817187	0.379051	0.375635	0.348176	0.333319	0.415649	0.379146	0.35208	0.31716
C	19	44933147	ZNF229	0.405678	0.314653	0.460622	0.473529	0.477654	0.356361	0.202362	0.520426	0.448009	0.423975	0.45446	0.364617	0.495045	0.42803	0.44383	0.420388
C	19	54617932	TFPT	0.328117	0.318975	0.359188	0.403145	0.39261	0.270119	0.15508	0.450535	0.311746	0.404243	0.316236	0.345353	0.414796	0.377937	0.38011	0.324596
C	12	6125391	VWF	0.160908	0.16774	0.236564	0.241021	0.269419	0.185063	0.108272	0.28888	0.21014	0.237999	0.220228	0.209788	0.279367	0.257209	0.25802	0.223644
C	12	52713014	KRT83	0.2	0.218268	0.35317	0.333081	0.394035	0.259259	0.165802	0.793445	0.250226	0.342593	0.314159	0.316943	0.396466	0.313458	0.38478	0.341781
C	2	234638329	UGT1A3	0.262612	0.230226	0.335624	0.334345	0.35825	0.254523	0.161378	0.42046	0.321301	0.348379	0.306931	0.337069	0.386089	0.336848	0.33989	0.291265
C	4	9784785	DRD5	0.519894	0.451201	0.352666	0.414945	0.453916	0.45533	0.2283	0.311223	0.401092	0.455902	0.321839	0.377024	0.372042	0.423131	0.34307	0.369848
C	7	72400603	POM121	0.272727	0.276632	0.350078	0.375246	0.427123	0.330189	0.14032	0.43949	0.324378	0.35589	0.298197	0.369318	0.398639	0.33391	0.37372	0.299615
	spot			16	4A	19	12	21	8	1	2	4	5	33	22	25	35	38	37
	slide			A9	A9	A9	A9	A9	A9	A18	A16	A9	A9	A26	A26	A26	A26	A26	A26
	phenotype			super	super	super	super	super	super	met	met	super	super	super	super	super	super	super	super
	subclone			N7	N6	N5	N4	N3	N3	N2	N2	N1	N1	B1	B1	B1	B1	B1	N8

## Sheet: tumor_C_distance_A9
spot	c12e8MAF	c21e9MAF	C4_B4MAF	C4a_A12MAF	C8_B6MAF	C19_B10MAF	C5_1MAF	C16_8MAF
c12e8MAF
c21e9MAF	2.8
C4_B4MAF	7	6.8
C4a_A12MAF	8.1	7.5	2
C8_B6MAF	3.3	4.4	3.9	5.6
C19_B10MAF	6.4	4.3	5.4	5.2	5.7
C5_1MAF	5.8	5.5	1.3	2.9	2.9	4.3
C16_8MAF	7.5	5.9	3.4	2.5	5.5	2.6	3

## Sheet: tumor_C_distance_A26
spot	c33e10MAF	c37f8MAF	C22_B11MAF	C25_B12MAF	C35_C1MAF	C38_C2MAF
c33e10MAF
c37f8MAF	4.7
C22_B11MAF	6	7.4
C25_B12MAF	8.9	6.4	6
C35_C1MAF	3.8	2.4	5	5.2
C38_C2MAF	3.3	2.6	8.2	8.9	3.8

## Sheet: tumor_D_gen
tumor	chr	position	gene	D2_D10MAF	D3_1correctMF	D1_E6MAF	D5_E8MAF	D22_E1	D21_6correctMF	D23_7correctMF	D4_E7MAF	D6_E9MAF	D10_E10MAF	D11_E11MAF	D12_D11MAF	D14_E12MAF	D17_D12MAF	D19_F1	D24_F3MAF	D25_F4MAF	D27_F5MAF	D28_F6MAF	D29_E4MAF	D32_E5MAF	D34_F7MAF	D35_F8MAF	D7_2correctMF	D9_3correctMF	D16_4correctMF	D18_5correctMF	D31_9correctMF	D36_10correctMF	D38_F10MAF	D40_F11MAF	D37_F9MAF	D20_F2MAF
D	19	5587290	SAFB2	0	0.00260247	0	0	0	0	0	0.000309598	0	0	0.000566893	0.000348068	0	0	0	0	0	0	0		0	0	0	0	0	0	0.000610501	0	0	0	0	0	0.00564972
D	3	138724394	PRR23A	0.0177866	0.00521327	0.00285714	0.00108838	0.00283086	0.00241896	0.00364299	0.000220783	0.012395	0.000663864	0.020177	0	0.000425894	0.00392157	0.0106267	0.00797872	0.00831601	0.00151423	0.00277264	0.00323625	0	0.0101678	0	0.0010582	0.00193705	0.00282841	0.00228683	0.00118017	0.00206469	0	0	0.000982318	0.00155824
D	11	5776018	OR52N4	0	0.000178277	0	0	0	0.000373629	7.34e-05	5.24e-05	0	4.42e-05	8.3e-05	0	0	0	0	0	0.000122549	2.77e-05	0.000180766	0	0.000105652	0	4.43e-05	0.00045651	0.000444444	0.000109409	0.000248334	0.000363523	0.000404269	0	1.75e-05	0	0
D	1	15650969	FHAD1	0.000314564	0.000362619	0.00137741	0.000364526	0.00392748	0.000333556	0	0.000399692	0.000492247	0.0122051	0.000423856	0.000123877	0.000404389	0.000192771	0.00035903	0.00268707	0.00060741	0.000238039	0.00254697	0.00108617	0.00286479	0.00143318	0.00180242	0.000318497	0.0018736	0.000502834	0.00934718	0.000161616	0	0.000130787	0.00020045	0.000406339	0.000404727
D	1	158614100	SPTA1	0	7.89e-05	0	6.06e-05	4.71e-05	0.000102352	9.51e-05	2.91e-05	0.000123277	1.59e-05	1.78e-05	0	6.24e-05	3.28e-05	1.14e-05	0	6.84e-05	3.47e-05	6.67e-05	0.000133985	3.22e-05	4.18e-05	0.000232424	6.03e-05	1.16e-05	7.04e-05	2.16e-05	9.63e-05	3.77e-05	0.000119187	7.59e-05	0	4.52e-05
D	19	6312416	ACER1	0.000318167	0.000997957	8.81e-05	2.84e-05	0	0.00048014	0.000450045	6.19e-05	6.33e-05	6.03e-05	1.76e-05	0.000224799	6.84e-05	6.48e-05	0.00048489	0.000173937	0.000130395	0.00021087	8.38e-05	0	0.000862972	7.7e-05	0	0.00117233	0.00158152	0.000851196	0.000460421	0.000687096	0.000669512	0.000265651	6.26e-05	9.93e-05	2.99e-05
D	22	24621541	GGT5	0.527536	0.332232	0	0.0122237	0	0	0	0.000553006	0.000688113	0.000636132	0.00203448	0.000368189	0.00163726	0.00361011	0.00388601	0	0.0045045	0	0.00218818	0	0	0.00253485	0	0.00243309	0.00263158	0	0.00107991	0	0	0	0	0	0.00197628
D	15	74425332	ISLR2	0.328125	0.226597	0	0	0	0	0	0.00263158	0	0	0	0.00515464	0	0	0.00626959	0	0	0	0	0	0	0	0	0.0010225	0	0.00134862	0	0.00145138	0	0	0	0	0
D	8	75737663	PI15	0.287719	0.175627	0.00276243	0.00103413	0.00138313	0.00448934	0	0.00121655	0.00411523	0	0.000700525	0	0	0	0.00248344	0	0	0	0.00146628	0	0	0	0	0.000340445	0	0	0	0	0	0	0	0	0
D	12	48921868	OR8S1	0.0108696	0	0	0	0	0	0	0.000659848	0	0	0.00140121	0	0.00236967	0	0.000690608	0	0	0	0.00250627	0	0	0.00247832	0	0	0	0	0	0.0030888	0	0.577273	0.768617	0.116667	0
D	17	7577538	TP53_1	0	0.00311526	0	0.0013741	0	0.0110375	0	0.000958569	0.000712124	0.00111501	0.00113507	0.002	0	0	0.00402462	0.00559702	0	0	0.000994365	0	0	0.0102128	0	0.000226706	0	0.00959233	0	0	0.00784314	0.802603	0.968162	0.184564	0
D	5	140718736	PCDHGA2	0	0.120155	0.5	0.0820896	0.447619	0.422222	0.447154	0	0	0	0	0	0	0	0	0.00952381	0	0	0		0	0	0	0	0	0	0.00757576	0	0	0	0	0	0
D	14	20840909	TEP1	0.000699423	0.129399	0.420055	0.154666	0.359543	0.341198	0.302352	0.000567533	0.00203873	0.00170063	0.00104085	0.000667591	0.00063141	0.00241122	0.00362946	0.00199364	0.0028858	0.00243734	0.00147985	0.000854482	0.000747846	0.00161582	0.00158118	0.000804084	0.00217477	0.000696766	0.00295445	0.000701955	0.00290763	0.000715092	0.00380228	0.000559801	0.00251802
D	1	25571735	C1orf63	0	0	0	0	0	0	0	0.541422	0.660526	0.36071	0.557407	0.553015	0.315126	0.638132	0.606209	0.451163	0.588997	0.62439	0.597087	0.602564	0.619266	0.57997	0.39708	0.536585	0.5	0.376518	0.594059	0.595349	0.553398	0.0198511	0	0	0
D	1	173931029	RC3H1	0	0.00244972	0.00571837	0.000516206	0.00090231	0.00337236	0.000980392	0.517523	0.685083	0.382311	0.529874	0.391385	0.314411	0.659596	0.623925	0.485843	0.619598	0.606201	0.625816	0.631518	0.538473	0.637554	0.372541	0.601847	0.586236	0.405205	0.594884	0.566226	0.459086	0.0605862	0.000515896	0.0046287	0.0023063
D	2	182542628	NEUROD1	0.000312354	8.82e-05	0.000426803	0.000105355	0	5.89e-05	0.000193798	0.368824	0.450414	0.252137	0.496799	0.315446	0.349894	0.497676	0.433056	0.411975	0.468135	0.457545	0.452116	0.515944	0.42163	0.445224	0.310423	0.590892	0.460775	0.344852	0.469016	0.419013	0.329439	0.0181892	0	0.000400882	0
D	3	50645231	CISH	0	0.000235377	0	0.000338983	0	0	0	0.725431	0.621992	0.189681	0.537195	0.496653	0.36631	0.633388	0.664309	0.452569	0.617352	0.574726	0.632128	0.557252	0.502283	0.614868	0.442748	0.563584	0.59211	0.465123	0.588675	0.554019	0.594286	0.0173841	0	0	0
D	5	140625166	PCDHB15	0.000633112	0.0020114	0	0.000186055	0.000408441	0.000504159	0.00258621	0.433316	0.442746	0.11426	0.244272	0.234276	0.176537	0.358565	0.364762	0.273	0.377144	0.36915	0.393358	0.351937	0.343579	0.413638	0.146379	0.510236	0.384496	0.203818	0.306167	0.321226	0.337474	0.0208871	0	0	0.00182482
D	6	25466145	LRRC16A	0	0	0	0	0.00208333	0	0	0.20246	0.217125	0.218772	0.24158	0.208333	0.0935875	0.162791	0.236453	0.18956	0.324528	0.288732	0.317949	0.466667	0.311828	0.345324	0.191489	0.249457	0.253659	0.202206	0.263868	0.344486	0.326316	0.021021	0	0	0.00300752
D	12	114793417	TBX5	0	0	0	0.000578035	0	0	0	0.583784	0.661645	0.398986	0.583625	0.508361	0.377498	0.731884	0.664706	0.56135	0.596859	0.548889	0.686461	0.714286	0.518519	0.631696	0.418655	0.727273	0.807808	0.681818	0.579487	0.715232	0.692683	0.0402685	0	0	0
D	14	36064895	RALGAPA1	0.0042061	0	0.00114679	0.000702741	0.000333834	0.00578592	0	0.595728	0.637468	0.295617	0.524336	0.538684	0.358896	0.656148	0.605438	0.491244	0.594758	0.632046	0.600796	0.618445	0.53914	0.595295	0.470019	0.592709	0.608629	0.497756	0.627403	0.580202	0.562025	0.0450262	0	0.0010929	0.000289687
D	19	5220119	PTPRS	0	0	0.0277778	0	0	0	0	0.610984	0.469813	0.367521	0.235835	0.245763	0.307282	0.308511	0.299748	0.46395	0.588957	0.568245	0.544041	0.521739	0.593407	0.47619	0.439252	0.266667	0.211765	0.385321	0.221374	0.47619	0.627451	0	0	0	0
D	17	7577568	TP53_2	0	0	0.0101523	0.00587371	0	0	0	0.736298	0.910975	0.295656	0.721653	0.559071	0.375966	0.935275	0.841884	0.631725	0.865248	0.833926	0.857886	0.955556	0.791349	0.874055	0.485228	0.991096	0.884908	0.472941	0.890323	0.608889	0.725191	0.0656455	0.00171123	0	0.0076442
D	2	182322501	ITGA4	0.00854701	0.100503	0	0.0124111	0.0141844	0	0	0.411169	0.450219	0.258769	0.327039	0.338458	0.308258	0.449036	0.492091	0.42326	0.524631	0.452099	0.485475	0.518519	0.453846	0.413686	0.344855	0.364706	0.500816	0.235632	0.409222	0.43787	0.44898	0.0305206	0	0	0
D	1	53675717	CPT2	0.403376	0.413589	0.404693	0.0729164	0.377196	0.389307	0.339576	0.00117219	0.000303975	0.000486683	0.000542011	0.00074425	0.000350063	0.000537136	0.00271453	0.00280491	0.0020929	0.000380585	0.00173611	0.00111964	0.000770827	0.000392619	0.00120303	0.000648445	0.000500323	0.000643045	0.000494139	0.000692489	0.000470192	0.00357287	0.000309417	0.000325627	0.00163361
D	3	122133554	WDR5B	0.394904	0.41351	0.44668	0.0772871	0.382071	0.414742	0.349179	0.000260349	0.000775795	0.000424178	0.00562948	0	0.000958773	0.00189394	0.00249377	0.00320513	0.00103093	0	0.00389864	0.00364964	0.00167785	0	0.000672948	0.00033557	0.00692841	0.00042203	0	0.00150602	0	0	0.000669344	0	0.00235405
D	9	125424538	OR1L1	0.393248	0.380817	0.43034	0.0564503	0.417108	0.374851	0.328331	0.00495829	0.000368698	0.00249409	0.000308382	0.00313652	0.000322373	0.000401251	0.000317364	0.00450796	0.000428361	0.000438784	0.00200711	0.00172911	0.000811456	0.00141944	0.00231894	0.000400903	0.0038762	0.000657411	0.000418193	0.000328405	0.000549052	0.000227446	0.000314184	0.00260825	0.00272274
D	9	139283031	SNAPC4	0.475749	0.415334	0.38341	0.0722968	0.441244	0.342312	0.260546	0.000440432	0.000368365	9.26e-05	0.0003021	0.000374512	0.000668738	0	0.00132111	0.00202578	0	0.00181488	0.000364122	0	0.00049456	0.0003125	0	0	0.00330537	0.00354453	0.000547196	0	0	0.00170532	0.00032338	0	0.00689003
D	10	93390496	PPP1R3C	0.437217	0.399191	0.466409	0.0742002	0.390251	0.405147	0.358016	0.00630475	0.000547136	0.000350149	0.000536932	0.000695701	0.000524433	0	0.00092218	0.00727273	0.00361585	0.000383399	0.00121566	0.00613497	0	0.00413296	0.000655738	0.00144561	0.00877193	0	0.000513875	0.000793966	0	0.000247036	0.000468604	0.00187661	0.00134048
D	17	7578502	TP53_3	0.684105	0.669886	0.857616	0.286075	0.734694	0.735993	0.653664	0.000522648	0.000895255	0.000375235	0.000723589	0.00106819	0.000885054	0.00144928	0.00134348	0.0148951	0	0	0	0	0	0	0.00175131	0.000334336	0	0.000187266	0.000702617	0	0	0.0023166	0	0.00133869	0
D	6	74524753	CD109	0.466476	0.309843	0.507438	0.385162	0.390572	0.357838	0.305476	0	0	0	0.00231482	0.00454029	0	0	0	0.015586	0	0	0	0	0	0	0	0	0	0.0011396	0.000728332	0	0	0.246334	0.308536	0.0431287	0
D	11	6291970	CCKBR	0.101158	0.075425	0.101433	0.0703202	0.107422	0.0798561	0.061152	0.000214925	0.000712381	0.00268478	0.000203312	0.0010574	0.00141802	0.000319005	0.000202377	0.00192337	0.000269029	0.000321834	0.000369944	4.42e-05	0.00033313	0.00026295	0.000831165	0.000205574	0.000159668	0.000218702	0.000206569	0.000216754	0.00018263	0.12111	0.118398	0.0259882	0.000636571
D	19	52938342	ZNF534	0.393022	0.288512	0.316751	0.0887638	0.291505	0.272147	0.263993	4.01e-05	7.85e-05	0	0	0.000177999	0.00280873	0	0	0.00112407	0	3.48e-05	0	0	0	0.000160224	0.00014157	0.00042481	0.00034492	0.000121039	0.000150757	0.000201622	0.000607903	0.396151	0.512733	0.11662	5.32e-05
D	4	8616162	CPZ	0.336435	0.299433	0.398537	0.346788	0.376437	0.256925	0.228304	0.000697323	0.000440012	0.000888099	0.000205677	0.000510725	0.00159666	0.00202429	0.00256954	0.0129199	0.00228833	0.00423729	0.000725032	0	0.00277585	0.00268031	0	0.000739645	0.00336646	0.00112057	0.00204698	0.00786164	0.0122385	0.532479	0.37259	0.0744186	0
D	17	76488772	DNAH17	0.00210321	0.14555	0.393515	0.379498	0.319433	0.368377	0.305077	0.554612	0.669918	0.256289	0.512286	0.378482	0.299693	0.634366	0.634671	0.512202	0.611235	0.570261	0.62615	0.638849	0.558397	0.586472	0.354491	0.347013	0.648777	0.456743	0.577567	0.521524	0.438485	0.666302	0.771335	0.261825	0.385309
D	4	94690473	GRID2	0.442671	0.437243	0.417722	0.377422	0.352421	0.404705	0.383948	0.225324	0.297946	0.126828	0.173458	0.185914	0.15049	0.304085	0.312446	0.254093	0.258393	0.246317	0.289952	0.224215	0.218924	0.269604	0.225654	0.367005	0.323465	0.182461	0.360768	0.238973	0.238783	0.56323	0.358384	0.216833	0.364271
D	1	55474143	BSND	0.418421	0.344842	0.406699	0.288767	0.362595	0.401794	0.322671	0.231076	0.301953	0.118449	0.248629	0.243437	0.237021	0.371854	0.28939	0.260836	0.2574	0.299259	0.288852	0.1872	0.267008	0.241803	0.183357	0.103399	0.305582	0.18195	0.276761	0.263368	0.264182	0.512339	0.584845	0.218561	0.37232
D	1	183495779	SMG7	0.450704	0.348066	0.394737	0.397934	0.365895	0.402198	0.324324	0.466695	0.659541	0.270276	0.52023	0.432396	0.369824	0.627907	0.631447	0.535674	0.614966	0.576756	0.608614	0.704918	0.538745	0.608486	0.370888	0.688329	0.581081	0.37931	0.578947	0.563536	0.414966	0.351695	0.299546	0.208617	0.406231
D	2	187627014	FAM171B	0.461221	0.44945	0.423742	0.404241	0.419846	0.426238	0.404591	0.415819	0.498032	0.224943	0.452169	0.353923	0.324026	0.488232	0.472198	0.421552	0.486961	0.45178	0.458395	0.478619	0.416905	0.492764	0.336842	0.426497	0.545388	0.360156	0.507521	0.442801	0.41933	0.360996	0.528473	0.247983	0.424415
D	3	38888327	SCN11A	0.441184	0.4193	0.429149	0.469006	0.404652	0.36865	0.340527	0.547795	0.622905	0.377858	0.528682	0.414316	0.337458	0.668479	0.616953	0.534019	0.629781	0.608841	0.57585	0.557346	0.580539	0.622976	0.409754	0.512594	0.558826	0.402956	0.617665	0.59246	0.467759	0.311378	0.293085	0.21413	0.37789
D	3	121980530	CASR	0.480769	0.416015	0.490323	0.367446	0.413978	0.372662	0.355526	0.542481	0.609446	0.325085	0.451878	0.459857	0.297685	0.623563	0.602524	0.519802	0.585284	0.637908	0.599771	0.588235	0.495327	0.615563	0.402379	0.660234	0.662414	0.447469	0.571429	0.56686	0.518062	0.295547	0.324162	0.131068	0.38639
D	6	85457764	TBX18	0.371134	0.391813	0.417687	0.444889	0.361111	0.38076	0.308357	0.444957	0.451959	0.214696	0.393197	0.393576	0.275025	0.48105	0.501266	0.405572	0.30721	0.313269	0.311984	0.279635	0.280453	0.338303	0.182058	0.43288	0.414255	0.313274	0.493784	0.314	0.225291	0.21811	0.247781	0.234093	0.419742
D	7	81355326	HGF	0.49481	0.367071	0.448529	0.357318	0.37708	0.343257	0.335577	0.460664	0.471437	0.248138	0.389732	0.3054	0.286266	0.463225	0.453261	0.431006	0.459725	0.456643	0.464536	0.44403	0.416165	0.465157	0.313223	0.452064	0.392931	0.350999	0.419423	0.43901	0.347929	0.393264	0.469046	0.248049	0.371221
D	7	86574309	KIAA1324L	0.443515	0.429319	0.438424	0.43828	0.422921	0.385714	0.454545	0.435837	0.497326	0.300997	0.392405	0.35654	0.23375	0.471014	0.518519	0.430591	0.481766	0.455882	0.405488	0.458824	0.468864	0.499225	0.386059	0.358661	0.562016	0.400327	0.478873	0.460815	0.404834	0.483402	0.499302	0.232673	0.360752
D	7	108524200	C7orf66	0.444524	0.407979	0.401124	0.395863	0.355304	0.431597	0.318441	0.47884	0.483462	0.236582	0.430733	0.335968	0.348591	0.440924	0.457411	0.38357	0.4099	0.461286	0.492086	0.458735	0.389855	0.504999	0.376076	0.495796	0.507353	0.388529	0.481803	0.453633	0.388328	0.450104	0.46937	0.31288	0.375028
D	7	142640915	KEL	0.372071	0.45086	0.441421	0.419306	0.457846	0.434105	0.310476	0.369787	0.517963	0.224365	0.441196	0.306305	0.278825	0.519794	0.442874	0.403312	0.469768	0.454339	0.444385	0.499011	0.410689	0.442476	0.326682	0.533176	0.470777	0.398366	0.471488	0.477717	0.443969	0.471505	0.457546	0.281159	0.426268
D	8	1626466	DLGAP2	0.560046	0.457746	0.545179	0.496396	0.599794	0.494	0.477605	0.855971	0.964023	0.501405	0.659476	0.591935	0.519686	0.776308	0.741324	0.811844	0.933786	0.914086	0.914662	0.939108	0.870661	0.953478	0.600282	0.891536	0.733899	0.554524	0.739094	0.895749	0.814838	0.689473	0.73447	0.185111	0.000258582
D	10	92675949	ANKRD1	0.486663	0.396327	0.451051	0.375256	0.433968	0.382507	0.345638	0.358076	0.55299	0.251004	0.393649	0.340982	0.210264	0.485081	0.460163	0.394975	0.468355	0.450075	0.45229	0.513769	0.417362	0.482553	0.27182	0.357788	0.459429	0.309122	0.385746	0.477423	0.421605	0.481365	0.488177	0.187626	0.415757
D	10	113926268	GPAM	0.411216	0.448069	0.429096	0.402534	0.364516	0.419324	0.358043	0.333293	0.483576	0.288326	0.416341	0.298912	0.210179	0.449951	0.435401	0.367504	0.446944	0.410356	0.451689	0.478451	0.383983	0.463717	0.253837	0.460595	0.399941	0.341044	0.495062	0.467813	0.403125	0.376899	0.503186	0.264398	0.40806
D	11	57512915	BTBD18	0.385321	0.267327	0.378698	0.31278	0.446009	0.356322	0.260274	0.382977	0.46187	0.252229	0.336552	0.287161	0.220859	0.31746	0.470665	0.377693	0.4	0.417758	0.456363	0.326531	0.393822	0.415671	0.248722	0.433424	0.488806	0.346801	0.295987	0.425121	0.297071	0.476744	0.451542	0.163934	0.342321
D	12	25398284	KRAS	0.0118767	0.368763	0.442761	0.391123	0.367422	0.344617	0.313244	0.842196	0.907879	0.47332	0.809109	0.757797	0.508744	0.963914	0.942988	0.752201	0.91204	0.913457	0.89971	0.89484	0.818128	0.907585	0.609176	0.753985	0.919732	0.642054	0.927929	0.854743	0.76956	0.617321	0.702588	0.254173	0.369144
D	17	61958756	GH2	0.477362	0.416816	0.461288	0.413603	0.423023	0.358612	0.339759	0.610761	0.741701	0.361498	0.490127	0.429131	0.353601	0.628049	0.608987	0.529384	0.637327	0.610618	0.626204	0.730769	0.58697	0.64873	0.373554	0.635714	0.644704	0.457823	0.656206	0.549878	0.602115	0.723305	0.73414	0.232298	0.465242
D	17	63200417	RGS9	0.420727	0.383166	0.395472	0.481998	0.42731	0.390814	0.343636	0.293301	0.279901	0.258118	0.168496	0.162368	0.157371	0.298074	0.31754	0.270207	0.313887	0.292306	0.291265	0.231651	0.289887	0.328427	0.241142	0.167986	0.312043	0.205066	0.239059	0.282925	0.268538	0.279386	0.296452	0.219159	0.369639
D	19	15566917	RASAL3	0.300378	0.254618	0.315578	0.446504	0.308476	0.238253	0.21773	0.463039	0.487851	0.10757	0.416442	0.415235	0.286689	0.420555	0.500496	0.431802	0.232607	0.246512	0.271818	0.143526	0.241213	0.272704	0.183563	0.37829	0.451257	0.319265	0.465799	0.209171	0.201459	0.273272	0.208347	0.138806	0.328353
D	19	34890932	GPI	0.309667	0.317203	0.302995	0.352238	0.375877	0.298217	0.28688	0.433422	0.471846	0.144796	0.438775	0.342378	0.300802	0.485405	0.467126	0.421063	0.261994	0.257526	0.247852	0.249149	0.231666	0.244488	0.157212	0.479119	0.541692	0.396356	0.537353	0.258442	0.221764	0.300513	0.237167	0.176044	0.310553
D	19	46215175	FBXO46	0.427966	0.345034	0.486486	0.499717	0.430556	0.444314	0.370172	0.666281	0.669193	0.447491	0.572355	0.578025	0.473622	0.778607	0.663694	0.580733	0.444444	0.424498	0.387339	0.244444	0.442997	0.40724	0.228916	0.740714	0.558549	0.453331	0.570354	0.185525	0.21578	0.408333	0.342733	0.213115	0.520883
D	22	50656429	TUBGCP6	0.433735	0.388083	0.499055	0.313201	0.550373	0.35177	0.5	0.610293	0.611279	0.311317	0.322922	0.155939	0.286774	0.410922	0.270582	0.51242	0.633437	0.60545	0.610039	0.569565	0.646403	0.602267	0.386792	0.443196	0.356932	0.218334	0.354055	0.47161	0.574561	0.289474	0.435374	0.0973631	0.357594
	spot			2	3	1	5	22	21	23	4	6	10	11	12	14	17	19	24	25	27	28	29	32	34	35	7	9	16	18	31	36	38	40	37	20
	slide			A4	A4	A4	A4	A3	A3	A3	A4	A4	A4	A4	A4	A4	A4	A4	A3	A3	A3	A3	A3	A3	A3	A3	A4	A4	A4	A4	A3	A3	A3	A3	A3	A4
	phenotype			super	super	super	super	super	super	super	inv	inv	super	inv	inv	super	inv	inv	super	inv	inv	inv	super	inv	inv	super	super	inv	inv	inv	inv	inv	inv	inv	super	super
	subclone			N5	mix	B1&B2&B3	B1&B2&B3	B1&B2&B3	B1&B2&B3	B1&B2&B3	N4	N4	N4	N4	N4	N4	N4	N4	N4	N4	N4	N4	N4	N4	N4	N4	N4	N4	N4	N4	N4	N4	N3	N3	N2	N1

## Sheet: tumor_D_distance_A3
spot	D22_E1	D24_F3MAF	D25_F4MAF	D27_F5MAF	D28_F6MAF	D29_E4MAF	D32_E5MAF	D34_F7MAF	D35_F8MAF	D37_F9MAF	D38_F10MAF	D40_F11MAF	D21_6correctMF	D23_7correctMF	D31_9correctMF	D36_10correctMF
D22_E1
D24_F3MAF	1.4
D25_F4MAF	1.3	0.4
D27_F5MAF	2	1.2	0.8
D28_F6MAF	2.5	2	1.6	0.8
D29_E4MAF	2.8	1.6	1.5	1	1.6
D32_E5MAF	2.9	2.3	1.9	1	0.5	1.4
D34_F7MAF	3.8	3	2.6	1.8	1.3	1.6	0.9
D35_F8MAF	3.5	2.3	2.2	2.1	2.1	0.7	1.8	1.6
D37_F9MAF	4.5	3.2	3.2	2.7	3	1.7	2.8	2.2	1
D38_F10MAF	5	3.8	3.8	3.1	3.2	2.2	2.7	2	1.5	0.9
D40_F11MAF	4.7	3.7	3.5	2.7	2.5	2	2	1.2	1.5	1.6	0.9
D21_6correctMF	0.7	0.8	0.8	1.7	2.4	2.3	2.8	3.5	2.9	3.9	4.5	4.1
D23_7correctMF	0.7	2	1.6	2.2	2.5	3.1	2.9	3.7	3.8	4.8	5.2	4.8	1.3
D31_9correctMF	3.3	2.4	2.1	1.2	1.1	1.1	0.6	0.6	1.3	2	2.1	1.4	2.9	3.4
D36_10correctMF	4.2	3.3	3	2.2	1.9	1.8	1.4	0.5	1.5	1.9	1.5	0.6	3.9	4.3	1

## Sheet: tumor_D_distance_A4
spot	D1_E6MAF	D2_D10MAF	D4_E7MAF	D5_E8MAF	D6_E9MAF	D10_E10MAF	D11_E11MAF	D12_D11MAF	D14_E12MAF	D17_D12MAF	D19_F1	D20_F2MAF	D7_2correctMF	D9_3correctMF	D16_4correctMF	D18_5correctMF
D1_E6MAF
D2_D10MAF	0.8
D4_E7MAF	0.8	1.4
D5_E8MAF	1.1	1.2	0.8
D6_E9MAF	1.3	2	0.7	1.3
D10_E10MAF	2.5	2.9	1.7	1.8	1.3
D11_E11MAF	2.9	3.7	2.4	3	1.7	2
D12_D11MAF	2.9	3.7	2.3	2.9	1.7	1.7	0.4
D14_E12MAF	3.2	3.7	2.5	2.6	1.9	0.8	1.7	1.4
D17_D12MAF	4.8	5.4	4	4.4	3.4	2.8	2	1.8	2
D19_F1	5.4	6	4.7	5.1	4.1	3.3	2.7	2.6	2.5	0.7
D20_F2MAF	5	5.5	4.3	4.4	3.8	2.6	3	2.8	1.8	1.6	1.5
D7_2correctMF	1.4	1.8	0.7	0.7	0.9	1.2	2.4	2.2	2	3.8	4.4	3.8
D9_3correctMF	2.2	2.9	1.6	2.2	1	1.6	0.8	0.7	1.7	2.7	3.4	3.3	1.7
D16_4correctMF	4.3	5	3.7	4.2	3	2.6	1.6	1.5	1.8	0.5	1.3	2	3.5	2.2
D18_5correctMF	4.4	5.1	3.7	4	3.1	2.3	2	1.9	1.5	0.6	1	1.1	3.4	2.4	0.9

## Sheet: tumor_E_gen
tumor	chr	position	gene	E1OKmaf	E17OKmaf	E20OKmaf	E31OKmaf	E21_h7OKmaf	E28_h10OKmaf	E30_h11OKmaf	E19_2OKmaf	E27_4OKmaf	E4OKmaf	E3OKmaf	E15OKmaf	E13OKmaf	E8OKmaf	E9OKmaf	E10OKmaf	E11OKmaf	E16OKmaf	E22OKmaf	E5-h2OKmaf	E6OKmaf	E12_h4OKmaf	E14_h5OKmaf	E26OKmaf	E23OKmaf	E29OKmaf	E25_h8OKmaf
E	chr18	31323183	ASXL3-c-2	0.031452	0.0318904	0.0164195	0.0150622	0.000292654	0.000637146	0.000870701	0.000390098	0.000199267	0.022807	0.0141369	0.0195578	0.0202254	0.0371399	0.0185604	0.0114527	0.0212154	0.0323016	0.0168796	0.000429615	0.00450315	0.00316892	0.0060486	0.00612527	0.0170432	0.0206311	0.00215621
E	chr1	981387	AGRN-a-2	0.000390081	0.000356633	0.00293255	0.00247525	0.00556483	0	0.000407332	0.000361637	0.000655022	0	0	0	0	0.00190426	0	0	0.00485437	0.000493932	0	0	0	0.000149009	0.00185893	0.000381971	0.00212766	0	0
E	chr1	185964143	HMCN1-c-2	0	0	0	0	0	0	0	0	0	0	0	0	0	0	0	0	0	0	0	0	0	0	0	0	0	0	0
E	chr1	186062373	HMCN1-g-2	0	0	0	0	0	0	0	0	0	0	0	0	0	0	0	0	0	0	0	0	0.00203252	0	0	0	0	0	0
E	chr3	121217370	POLQ-c-2	2.98e-05	0	0	3.48e-05	2.93e-05	2.77e-05	4.89e-05	7.55e-05	6.24e-05	5.14e-05	0.000119262	1.22e-05	5.53e-05	3.38e-05	2.99e-05	0.000112061	4.17e-05	1.9e-05	4.26e-05	4.47e-05	7.78e-06	6.94e-06	2.19e-05	3.52e-05	7.53e-05	2.34e-05	4.65e-05
E	chr5	41149392	C6-a-2	0	0	0	0	0	0.0352941	0	0	0	0	0	0	0	0	0	0	0	0	0	0	0	0	0	0	0	0	0
E	chr7	140453182	BRAF-a-2	0	0	0	0	0	0	0	0	0.000510986	0	0	0	0	0	0	0	0	0	0	0	0	0	0	0	0	0	0
E	chr10	16878338	CUBN-ab-2	0	0	0	0	0.00593472	0.00260756	0	0	0.00224719	0.00452489	0	0	0	0.00362976	0	0	0	0	0	0.00922722	0.00736377	0.00498132	0.00555556	0	0	0	0.00945627
E	chr10	70333314	TET1-a-2	0	0	0	0	0	0	0	8.19e-05	0.000141807	0	0	0	0	0.000146316	0	0	0	0	0	0	0	0	0	0	0	0	0
E	chr10	70406323	TET1-c-2	0.000300684	0	0	0.000490196	0	0.000765345	0.00074638	0.000751883	0.00101705	0.000574163	0.00153061	0.000749625	0.000785546	0.00054029	0	0.00130039	0	0	0	0.000342231	0.000444247	0	0.000691221	0.000860956	0.00100301	0.00101937	0.00073408
E	chr12	18852748	PLCZ1-ab-2	0.00105876	0.00476947	0.00518135	0	0.00952381	0	0.00556586	0.000452899	0	0	0.0118343	0	0.0043573	0.00203252	0	0	0	0.00624025	0	0.0142536	0.00246914	0.00166251	0	0.0137981	0.00492611	0	0.0261682
E	chr14	23863388	MYH6-b-2	0	0	0	0	0.00466201	0	0	0	0	0	0	0	0	0.0133673	0	0	0	0	0	0	0	0.00298954	0	0	0.0330579	0	0
E	chr14	45620602	FANCM-b-2	0	0	0	0	0	0.00189036	0	0	0	0	0	0	0	0	0	0	0	0	0	0.00457666	0	0	0	0	0	0	0
E	chr17	10222296	MYH13-b-2	0.000288143	0	0	0	0	0	0	0	0.000331345	0	0	0	0	0	0	0	0	0	0	0	0	0	0	0	0	0	0
E	chr2	166032830	SCN3A-de-1	0.000596036	0	0	0	0	0	0	0.00028169	0.0021104	0	0	0.00408163	0.00680272	0.00181529	0.00420168	0	0.0130841	0.00466029	0	0.000621891	0.00230061	0.00132714	0	0.00155642	0	0.0125	0.00102145
E	chr3	121208381	POLQ-b-1	0	0	0	0	0	0	0	0.000394089	0.000434594	0	0	0	0	0	0	0	0	0	0	0	0	0	0.00338983	0.00225734	0	0	0
E	chr10	101591417	ABCC2-b-1	0.000546797	0.00854936	0.000593824	0.00477002	0.00563981	0.000635324	0.000541419	0	0	0.00960995	0.00276243	0.00042252	0	0.00334934	0.00112887	0.00127649	0.00780031	0.00127484	0.000332336	0.00853989	0.00847299	0.00387425	0.00551941	0.0149085	0.00455208	0.00245952	0.00432294
E	chr14	45645476	FANCM-d-1	0.0134134	0.0101597	0.00557103	0.0182768	0	0	0	0.00121831	0.000609292	0.0145682	0.0101833	0.0153417	0.0137131	0.0128262	0.0103093	0.00619195	0.0146843	0.0197935	0.0166415	0	0.00318878	0.0029873	0	0	0.0152284	0.0179104	0.00197044
E	chr17	10415800	MYH1-b-1	0.0225734	0	0	0.0174672	0	0	0	0	0	0.00930233	0	0	0	0	0	0	0.010989	0.0116279	0	0.0182094	0	0.00265604	0.00389864	0	0	0	0.00833333
E	chr17	40481586	STAT3-1	2.36e-05	4.67e-05	0	6.72e-05	9.12e-05	2.55e-05	7.31e-05	0.000275605	0.000252616	6.77e-05	8.37e-05	0	4.22e-05	2.18e-05	7.64e-05	0	5.07e-05	3.42e-05	0	0	4.1e-05	1.84e-05	4.9e-05	2.47e-05	0.000114151	1.95e-05	4.25e-05
E	chr2	177054585	HOXD1-ab-2	0.00378072	0.00829875	0	0	0.00537634	0	0.0245399	0	0.00115942	0.109375	0	0	0.0505051	0.00899887	0	0.027027	0.011236	0.00809717	0	0.0378788	0.00840336	0	0	0.0105263	0	0	0
E	chr12	133226296	POLE-2	0.147723	0.269631	0.25636	0.191781	0.210848	0.35209	0.162151	0.453309	0.367333	0.04	0	0	0	0	0	0	0	0	0	0.000354988	0	0	0	0	0	0	0.000260213
E	chr1	92195489	TGFBR3-2	0.116757	0.298446	0.36031	0.407371	0.256418	0.349636	0.287745	0.391637	0.257083	0.159909	0.00182232	0.000278707	0.000915751	0.00132634	0.000631512	0.00836431	0.00129241	0.00771775	0.000944882	0.000167701	0.00367593	0.00186445	0.000152005	0.000705467	0.000356125	0.00088574	0.00130833
E	chr1	117086999	CD58-b-2	0.170155	0.394515	0.34	0.172249	0.278629	0.351128	0.290135	0.401468	0.37377	0.139837	0	0	0	0	0	0	0	0	0	0.00076864	0	0	0	0	0	0	0
E	chr1	156641842	NES-ab-2	0.127721	0.350993	0.368421	0.488584	0.265375	0.418713	0.331702	0.473	0.30923	0.161322	0.0152091	0.0135593	0.0021097	0.0164159	0.0100503	0.0110294	0.0123203	0.0125945	0.00558659	0.0102894	0	0	0	0.00790021	0.0109091	0.00511509	0.00110132
E	chr1	156642253	NES-c-2	0.0934757	0.364967	0.381698	0.326268	0.294142	0.442364	0.367935	0.321869	0.398366	0.247964	0.00265369	0.00259924	0.0228081	0.00378881	0.00309597	0.00434468	0.003245	0.00064041	0.00276189	0.0154161	0.0027685	0.00439653	0.000533618	0.014612	0.00310735	0.00439158	0.00038501
E	chr3	53736780	CACNA1D-a-2	0.136042	0.297852	0.304124	0.412587	0.237693	0.409127	0.239407	0.424043	0.345204	0.158904	0	0.00396825	0.00974026	0.000536769	0	0.0181818	0	0	0	0.00145138	0	0	0.000891663	0	0	0.0355556	0
E	chr3	178943797	PIK3CA-b-2	0.177494	0.348136	0.405772	0.307932	0.271869	0.345852	0.378554	0.381528	0.277288	0.133042	0	0	0	0	0	0.000432152	0.000263158	0.00025047	0	0	0	0.000447027	0	0	0	0	0
E	chr5	41155206	C6-c-2	0.173405	0.438312	0.37013	0.390663	0.297578	0.48659	0.280255	0.441541	0.312834	0.168539	0	0	0	0	0	0	0	0	0	0	0	0	0	0	0	0	0
E	chr5	112176258	APC-de-2	0.151814	0.33269	0.485549	0.435661	0.300678	0.497434	0.393288	0.488489	0.296412	0.153931	0.000224618	0	0.000287026	0	0	0	0	0	0	0.000146778	8.09e-05	0	0	0.00187322	0	0.000636132	0.000170184
E	chr9	75435959	TMC1-b-2	0.139002	0.323146	0.25957	0.32938	0.32471	0.309127	0.329039	0.30667	0.179668	0.159249	0	0.00643777	0.0065269	0.000454514	0.00481989	0.00205655	0.0161999	0.000649025	0.00151976	0.000996347	0.00622187	0.000571674	0.000352042	0.010028	0.00329567	0.000397931	0.000165317
E	chr11	49974500	OR4C13-b-2	0.253306	0.367735	0.429415	0.361878	0.244087	0.417495	0.307178	0.277978	0.387983	0.0797551	0	0	0	0.000120014	0	0.000454545	0.000104581	0.000334568	0.000374427	0.000233973	0.000118015	0.000379888	0.000373212	0.000418183	0	0	0.000193069
E	chr17	10215298	MYH13-a-2	0.160075	0.271859	0.30102	0.314985	0.193167	0.441293	0.243114	0.623515	0.321816	0.137658	0	0	0	0	0	0	0	0	0	0	0	0	0	0	0	0	0
E	chr17	62290338	TEX2-2	0.0983963	0.303371	0.348548	0.425034	0.290875	0.396238	0.366001	0.388926	0.274472	0.146604	0	0	0	0	0	0	0	0	0	0	0	0	0	0	0	0	0
E	chr22	47033800	GRAMD4-2	0.19462	0.270971	0.276219	0.286652	0.30711	0.426079	0.292674	0.468739	0.343133	0.115834	0	0.000725689	0.030445	0.0215254	0.00174672	0.00552486	0	0.00153516	0.000809061	0.00426439	0.00877501	0.0127315	0.000584624	0.00316289	0	0.000972763	0.000372439
E	chr1	185878557	HMCN1-a-1	0	0	0	0	0	0	0.00111857	0	0	0	0	0	0	0	0	0	0	0	0	0	0	0	0	0	0.309524	0.389313	0.45913
E	chr1	186060009	HMCN1-f-1	0	0	0	0	0	0	0	0.000155231	0	0	0	0	0	0	0	0	0.00469484	0	0	0	0	0	0	0	0.308571	0.418605	0.544423
E	chr2	166032706	SCN3A-c-1	0	0.00183318	0	0	0	0	0.00659341	0.000198161	0.000274499	0	0	0	0	0	0	0	0	0	0	0	0	0	0	0	0.281046	0.358247	0.379484
E	chr9	107624073	ABCA1-1	0.00837625	0	0.0104348	0.00947226	0.00209692	0	0.000627943	0.000574851	0.000555582	0	0.00176056	0.00169779	0.00164339	0.000627195	0.00754717	0.0044484	0	0.000511117	0	0.00572082	0	0	0.00156767	0.000188111	0.328511	0.290832	0.462999
E	chr14	45644824	FANCM-c-1	0	0	0	0	0	0	0	0	0	0	0	0	0	0	0	0	0	0	0	0	0	0	0	0	0.360656	0.262626	0.358297
E	chr17	10400450	MYH1-a-1	0	0	0	0	0	0	0	0	0	0	0	0	0	0	0	0	0	0	0	0	0	0	0	0	0.249337	0.289753	0.452658
E	chr6	136597093	BCLAF1-1	0	0.000179509	3.38e-05	0.000201177	8.14e-05	7.62e-05	0	6.72e-05	6.92e-05	9.6e-05	3.92e-05	0.0387545	0.175579	0.0609464	0.214264	0.101254	0.217143	0.170861	0.152902	0.139888	0.186405	0.132359	0.220869	0.171472	0.163368	0.146481	0.213952
E	chr12	18876251	PLCZ1-cd-1	0	0	0	0.016129	0	0.0175439	0	0	0	0	0	0.037037	0.288889	0.115789	0.523077	0.0892857	0.296296	0.55102	0.134615	0.33913	0.351515	0.29572	0.49763	0.310219	0.259259	0.5	0.372449
E	chr1	158631195	SPTA1-c-1	7.13e-05	0	0	0	0	0.000907676	0	0.00020993	0.000567108	0	0	0.109658	0.487945	0.130141	0.469017	0.322768	0.533287	0.386934	0.267491	0.447807	0.350432	0.389176	0.478406	0.531353	0.331915	0.366847	0.545324
E	chr5	112178000	APC-f-1	0.000202429	0.00723982	0.0102041	0	0.000468604	0	0	0.0034079	0.00338609	0.0020562	0	0.170178	0.387873	0.147186	0.464401	0.189024	0.37069	0.427981	0.261067	0.331614	0.360036	0.284734	0.453837	0.302755	0.356984	0.323826	0.409091
E	chr11	27389858	LGR4-1	0.000284172	0	0	0	0	0	0	0.000164813	0.000241925	0	0	0.11229	0.424968	0.132405	0.442194	0.196078	0.549035	0.441429	0.267819	0.348727	0.32702	0.261791	0.335512	0.323284	0.291563	0.329602	0.425139
E	chr14	45605544	FANCM-a-1	0.000785386	0.00110092	0.00968875	0.00102813	0.000766448	0.000995025	0.00118012	0.00146744	0.00165076	0.00074491	0.00120019	0.0833333	0.379673	0.0790587	0.434675	0.129085	0.406622	0.337537	0.203045	0.291914	0.368991	0.248779	0.491783	0.338015	0.288713	0.276434	0.420302
E	chr16	19547580	CCP110-1	0	0.00355872	0	0	0	0	0	0.000129559	0.000156826	0.000707714	0	0.125346	0.361686	0.110546	0.444	0.230851	0.413658	0.400394	0.240087	0.325758	0.336714	0.238384	0.448799	0.397722	0.307143	0.272966	0.398982
E	chr22	30416037	MTMR3-1	0.000402771	0.00579103	0	0.000202881	0.00360875	0.0177493	0.000362209	0.00055637	0.000692115	0.000569476	0	0.136481	0.323529	0.102129	0.348797	0.267648	0.456083	0.37839	0.145659	0.269975	0.363441	0.261732	0.499332	0.308741	0.364856	0.229985	0.412635
E	chr1	117078761	CD58-a-2	0.121569	0.383212	0.414634	0.313433	0.286213	0.410526	0.344676	0.289562	0.298507	0.144487	0.252941	0	0.0150376	0.00357143	0.0135593	0	0	0.00986842	0	0	0.00321543	0.00104639	0.00649351	0	0.00888889	0.00921659	0.00366972
E	chr6	152772203	SYNE1-cd-2	0.0531732	0.290984	0.313559	0.264706	0.291375	0.368996	0.365989	0.399184	0.294789	0.108787	0.113208	0	0	0	0	0	0	0	0	0.00544465	0	0.00457317	0.00053135	0.00344234	0	0	0.00343643
E	chr9	75309590	TMC1-a-2	0.137317	0.350941	0.342455	0.283739	0.296296	0.466632	0.4	0.344776	0.297827	0.201839	0.238251	0	0	0	0	0	0	0	0	0.000202675	0	0	0	0.00068089	0	0	0
E	chr11	49974254	OR4C13-a-2	0.107931	0.337143	0.340369	0.353261	0.250422	0.314057	0.401602	0.408156	0.176909	0.143373	0.201538	0	0	0	0	0.00498008	0	0	0	0	0	0.000407664	0.000341413	0	0	0	0
E	chr11	74329838	POLD3-2	0.0895339	0.359405	0.376366	0.323243	0.23673	0.461335	0.302504	0.32465	0.353779	0.18358	0.157297	2.46e-05	9.49e-05	1.62e-05	3.25e-05	0.000585854	3.57e-05	1.43e-05	0	8.62e-05	3.72e-05	1.76e-05	1.12e-05	1.97e-05	0	9.85e-05	1.98e-05
E	chr15	89857905	FANCI-b-2	0.180334	0.327586	0.350785	0.366667	0.293944	0.306011	0.384266	0.3319	0.249074	0.139604	0.163194	0.00308166	0	0	0	0	0	0	0	0	0	0	0	0	0	0	0
E	chr18	31319812	ASXL3-b-2	0.078125	0.47619	0.451613	0.35	0.244186	0.306122	0.4	0.267742	0.348247	0.133333	0.292683	0	0	0	0	0	0	0	0	0	0	0	0	0	0	0	0
E	chr1	38053026	GNL2-ab-2	0.177118	0.27439	0.382688	0.198113	0.274155	0.504156	0.250602	0.437102	0.229036	0.219608	0.230458	0.114801	0.448166	0.142029	0.305699	0.179487	0.352691	0.367686	0.342296	0.40574	0.319637	0.294319	0.454857	0.395513	0.287671	0.360684	0.348872
E	chr1	57169765	PRKAA2-ab-3	0.175892	0.252856	0.335228	0.277942	0.237537	0.357697	0.328103	0.330975	0.201519	0.164728	0.127477	0.0714363	0.360164	0.112063	0.370969	0.175502	0.365426	0.39172	0.192462	0.286623	0.356927	0.252089	0.328388	0.321325	0.26847	0.273199	0.384013
E	chr1	102296275	OLFM3-3	0.168675	0.351852	0.368421	0.421053	0.229167	0.475676	0.37931	0.383641	0.278824	0.179245	0.0983607	0.117647	0.5	0.0536585	0.385714	0.238095	0.447761	0.364286	0.202128	0.337079	0.405556	0.354037	0.544776	0.374449	0.230769	0.390244	0.365169
E	chr1	120464968	NOTCH2-3	0.225049	0.293617	0.376682	0.272031	0.28215	0.471215	0.424749	0.423927	0.350373	0.171831	0.0909091	0.0781759	0.355634	0.101286	0.394659	0.189474	0.404858	0.347953	0.259434	0.373777	0.368741	0.287565	0.415162	0.38189	0.302326	0.303571	0.332579
E	chr1	158590113	SPTA1-a-3	0.123077	0.222222	0.416667	0.390805	0.274238	0.356941	0.276718	0.317787	0.253656	0.253333	0.202899	0.0103093	0.457143	0.18	0.265625	0.323529	0.445783	0.433333	0.196629	0.389558	0.428571	0.369004	0.414815	0.28125	0.333333	0.246575	0.446809
E	chr1	158650477	SPTA1-e-3	0.144093	0.368996	0.247863	0.318919	0.21164	0.450287	0.303438	0.336109	0.374257	0.10793	0.166172	0.100806	0.41954	0.129272	0.40991	0.220238	0.4625	0.461421	0.268371	0.313008	0.330022	0.334009	0.41289	0.381488	0.313131	0.213836	0.383459
E	chr1	179526197	NPHS2-a-2	0.148839	0.310356	0.301025	0.320228	0.26667	0.357336	0.353069	0.44345	0.342667	0.1901	0.219898	0.119721	0.432234	0.112888	0.454516	0.229746	0.391354	0.433585	0.228169	0.362176	0.367681	0.295081	0.413023	0.31224	0.298516	0.33411	0.380721
E	chr1	179528894	NPHS2-b-3	0.140127	0.424242	0.428571	0.168831	0.236453	0.47486	0.489209	0.287815	0.162231	0.126214	0.157895	0.0684932	0.364865	0.0555556	0.339286	0.3	0.464286	0.27027	0.217949	0.334975	0.347826	0.37931	0.343109	0.296296	0.259259	0.369565	0.474576
E	chr1	185992252	HMCN1-e-3	0.125975	0.320326	0.361863	0.412465	0.265796	0.451278	0.403333	0.412193	0.321815	0.151457	0.273212	0.0779915	0.409006	0.130137	0.40634	0.193923	0.469543	0.392361	0.260373	0.352092	0.377867	0.29191	0.449411	0.546355	0.286256	0.236902	0.408782
E	chr1	186062655	HMCN1-h-3	0.141869	0.322153	0.363333	0.288586	0.217247	0.449638	0.345867	0.491766	0.345051	0.190244	0.219145	0.0913838	0.407516	0.0788331	0.37075	0.22197	0.442807	0.385438	0.212179	0.384618	0.35711	0.314799	0.476799	0.380862	0.330223	0.296624	0.505978
E	chr1	186083152	HMCN1-i-3	0.0832879	0.22756	0.30814	0.201441	0.185831	0.357493	0.349778	0.424242	0.196451	0.128765	0.12518	0.0570112	0.457979	0.0682516	0.332137	0.131064	0.35343	0.204992	0.168894	0.311614	0.26682	0.203956	0.276423	0.372907	0.198371	0.277607	0.328709
E	chr1	186097343	HMCN1-j-2	0.168393	0.345606	0.371123	0.360909	0.280768	0.500351	0.22423	0.327531	0.403945	0.156493	0.185976	0.128816	0.417714	0.164225	0.344984	0.277556	0.388851	0.39583	0.242294	0.305954	0.356389	0.350181	0.453314	0.327938	0.238006	0.282486	0.406826
E	chr1	186106707	HMCN1-k-3	0.152034	0.396269	0.394089	0.43594	0.273188	0.443796	0.368316	0.317926	0.277556	0.201507	0.222914	0.130112	0.467703	0.115973	0.468116	0.274074	0.411303	0.454352	0.271523	0.447808	0.443273	0.404801	0.432797	0.368941	0.271978	0.349206	0.480568
E	chr1	247582302	NLRP3-a-2	0.213023	0.369912	0.314879	0.367321	0.228601	0.411235	0.357589	0.436344	0.415509	0.226832	0.165934	0.0854962	0.407921	0.086356	0.429822	0.240337	0.399836	0.393086	0.278703	0.289437	0.397618	0.285685	0.426072	0.410778	0.322927	0.318595	0.411904
E	chr2	74273725	TET3-3	0.116512	0.298969	0.533333	0.424242	0.275	0.38565	0.354691	0.307851	0.441176	0.385965	0.2	0.121212	0.583333	0.0978355	0.405405	0.243243	0.333333	0.537275	0.157895	0.170732	0.327869	0.2657	0.373939	0.507042	0.166667	0.5	0.505882
E	chr2	166027055	SCN3A-b-2	0.308824	0.315789	0.222222	0.428571	0.269795	0.434251	0.2375	0.361446	0.385542	0.125	0.289474	0.0841121	0.539216	0.140351	0.370787	0.326087	0.327586	0.5	0.194805	0.374346	0.29375	0.401929	0.456647	0.389313	0.265625	0.216216	0.366197
E	chr3	53757563	CACNA1D-b-2	0.0969216	0.379541	0.381643	0.39576	0.238901	0.370711	0.48319	0.354624	0.325035	0.138199	0.177778	0.151852	0.383142	0.114742	0.449123	0.179916	0.5	0.382042	0.354839	0.258427	0.372227	0.356638	0.530799	0.441429	0.350254	0.39779	0.427653
E	chr4	55573323	KIT-2	0.19077	0.437158	0.434211	0.33	0.24381	0.501529	0.345821	0.412154	0.435932	0.153639	0.17801	0.0721649	0.509225	0.170789	0.452229	0.251748	0.424658	0.322196	0.261411	0.328042	0.378743	0.278777	0.433752	0.438078	0.315385	0.357798	0.452555
E	chr4	100543893	MTTP-3	0.204794	0.282944	0.343066	0.273859	0.172083	0.380713	0.239625	0.372555	0.217343	0.220091	0.114317	0.093913	0.424242	0.0833171	0.410788	0.189394	0.425299	0.315734	0.272957	0.268768	0.352392	0.270696	0.382298	0.309848	0.264662	0.210598	0.337121
E	chr4	174235223	GALNT7-3	0.103304	0.368085	0.390673	0.384871	0.259968	0.345193	0.451479	0.358584	0.263508	0.19089	0.230319	0.110515	0.436799	0.100769	0.360974	0.18359	0.469559	0.287635	0.154332	0.334973	0.342784	0.283708	0.409462	0.32954	0.388884	0.393446	0.444851
E	chr5	41176678	C6-d-2	0.137994	0.308519	0.412742	0.186391	0.284893	0.405252	0.255585	0.449524	0.302677	0.181075	0.168246	0.0679785	0.420732	0.117263	0.47774	0.177083	0.470085	0.388709	0.251969	0.391425	0.315789	0.314558	0.452131	0.371539	0.25817	0.35023	0.403034
E	chr5	112151238	APC-a-3	0.109453	0.441667	0.421053	0.322034	0.268482	0.528474	0.262115	0.306306	0.281955	0.0674157	0.169811	0.045045	0.595238	0.126984	0.459459	0.191489	0.443038	0.403974	0.323232	0.352304	0.296296	0.243045	0.582596	0.300578	0.185714	0.514563	0.380282
E	chr5	112174370	APC-b-3	0.29876	0.467949	0.409091	0.381295	0.422794	0.527352	0.354312	0.330184	0.367316	0.255014	0.233766	0.112903	0.512727	0.238654	0.585284	0.313609	0.560976	0.619177	0.438144	0.457976	0.422151	0.554664	0.658076	0.583799	0.352201	0.509317	0.429234
E	chr6	10876135	GCM2-3	0.158273	0.364583	0.395349	0.338235	0.255102	0.607595	0.182203	0.463758	0.287113	0.230088	0.177778	0.0701754	0.407895	0.103152	0.425926	0.138889	0.505618	0.519481	0.207792	0.313653	0.352459	0.275701	0.390428	0.357143	0.380952	0.297872	0.394737
E	chr6	29454661	MAS1L-a-1	0.114056	0.457415	0.367932	0.362731	0.226113	0.38441	0.317589	0.301132	0.207637	0.0660085	0.220939	0.06301	0.435178	0.148768	0.35549	0.160514	0.425091	0.448837	0.219504	0.348202	0.336168	0.298855	0.437118	0.394168	0.339856	0.268235	0.382359
E	chr6	29455614	MAS1L-b-1	0.103385	0.341375	0.2648	0.321767	0.260572	0.432265	0.225185	0.420042	0.297689	0.251874	0.147193	0.117086	0.488662	0.0627017	0.424766	0.198052	0.44217	0.436991	0.266692	0.368252	0.365774	0.295105	0.457482	0.310827	0.296427	0.306972	0.375449
E	chr6	41029488	APOBEC2-2	0.0995774	0.266667	0.355191	0.45549	0.256917	0.439276	0.311178	0.403226	0.289474	0.0784884	0.232558	0.101281	0.388601	0.163107	0.394737	0.185393	0.455657	0.364372	0.2	0.319533	0.400783	0.305397	0.488136	0.404792	0.380546	0.306604	0.361778
E	chr6	152683330	SYNE1-ab-3	0.0959713	0.34694	0.31858	0.329733	0.292508	0.292593	0.36658	0.352732	0.240578	0.109332	0.156228	0.0672765	0.403664	0.0803979	0.429412	0.180403	0.369079	0.333115	0.252655	0.29467	0.336125	0.363095	0.476853	0.342762	0.315898	0.312348	0.367874
E	chr7	140487360	BRAF-b-3	0.122342	0.382845	0.295396	0.382979	0.288052	0.458199	0.351359	0.33197	0.250448	0.100834	0.210049	0.0716049	0.5	0.155059	0.47245	0.216346	0.444556	0.382556	0.267758	0.330237	0.404818	0.308989	0.521867	0.354274	0.279412	0.226629	0.491274
E	chr8	9562212	TNKS-3	0.108045	0.329966	0.338583	0.471429	0.242308	0.420677	0.344166	0.347014	0.287076	0.106604	0.250495	0.105455	0.40266	0.104793	0.383673	0.25	0.356863	0.396354	0.270922	0.345176	0.378089	0.336984	0.449178	0.40253	0.272553	0.272727	0.373802
E	chr9	101900288	TGFBR1-3	0.19498	0.283262	0.358974	0.366071	0.279863	0.417266	0.313916	0.310905	0.335579	0.172222	0.196581	0.0769231	0.442177	0.112623	0.377953	0.301887	0.42029	0.410982	0.283582	0.328652	0.351648	0.336709	0.348677	0.348534	0.235294	0.448276	0.454874
E	chr9	138440630	OBP2A-3	0.0722193	0.325908	0.270921	0.408723	0.21881	0.381669	0.302777	0.41684	0.379946	0.146772	0.0729945	0.0935545	0.356583	0.148436	0.376708	0.207284	0.412503	0.331682	0.285719	0.31303	0.335977	0.285114	0.374668	0.392473	0.321632	0.2772	0.454337
E	chr10	70446402	TET1-d-2	0.184536	0.353276	0.364554	0.341557	0.217581	0.389604	0.349038	0.426086	0.305886	0.299745	0.198197	0.0787986	0.444793	0.0946096	0.460868	0.172792	0.423167	0.465919	0.253314	0.421264	0.346265	0.31606	0.499602	0.346003	0.306218	0.348465	0.42562
E	chr10	101557016	ABCC2-a-3	0.216897	0.382088	0.333333	0.386076	0.293996	0.36379	0.26087	0.352783	0.258364	0.148649	0.170732	0.0649351	0.453237	0.130936	0.421687	0.189655	0.475177	0.45751	0.222222	0.348432	0.39557	0.371599	0.388224	0.556933	0.304878	0.416667	0.555556
E	chr11	6578207	DNHD1-a-2	0.143272	0.36009	0.423956	0.311504	0.238167	0.490451	0.334521	0.125637	0.321668	0.146949	0.234657	0.153911	0.424546	0.0749835	0.477018	0.227871	0.402772	0.38317	0.321882	0.36337	0.37047	0.227679	0.425222	0.363195	0.304907	0.319413	0.512246
E	chr11	92086056	FAT3-3	0.12366	0.332152	0.377226	0.255915	0.253436	0.442582	0.317431	0.325068	0.343974	0.156568	0.271014	0.115385	0.532322	0.125893	0.399272	0.232672	0.357945	0.43173	0.21566	0.336117	0.357757	0.349953	0.509335	0.553591	0.294778	0.270841	0.430648
E	chr11	120957740	TBCEL-3	0.0981067	0.337209	0.456621	0.307377	0.261694	0.433511	0.29776	0.464353	0.372967	0.220952	0.155039	0.0743243	0.39267	0.10503	0.358079	0.280899	0.55	0.465063	0.275081	0.33652	0.344278	0.326456	0.366947	0.491334	0.307692	0.360902	0.408946
E	chr12	25378562	KRAS-a-1	0.128114	0.378049	0.329208	0.29703	0.234763	0.350191	0.311227	0.291809	0.283513	0.191318	0.181818	0.0891825	0.373114	0.101732	0.462079	0.192494	0.485864	0.369458	0.309079	0.283988	0.33423	0.261715	0.465309	0.346415	0.261755	0.323049	0.385952
E	chr12	40634353	LRRK2-a-3	0.17	0.337423	0.340206	0.427419	0.238976	0.453913	0.370421	0.218831	0.335254	0.107018	0.195021	0.0896226	0.449791	0.0789474	0.427762	0.263158	0.440233	0.454225	0.205607	0.357732	0.341667	0.346361	0.569343	0.400468	0.368984	0.28877	0.444084
E	chr12	40689410	LRRK2-b-3	0.12106	0.361983	0.27	0.366038	0.241505	0.431093	0.364671	0.423439	0.335501	0.171733	0.227564	0.0657812	0.418	0.122215	0.38882	0.218599	0.419034	0.401925	0.159204	0.329099	0.304286	0.269798	0.435351	0.410903	0.299889	0.245122	0.342857
E	chr12	40709087	LRRK2-c-3	0.115881	0.411071	0.339029	0.248814	0.26304	0.409757	0.380816	0.320033	0.216092	0.211967	0.235381	0.0808074	0.483342	0.144843	0.418557	0.206825	0.454587	0.401647	0.258809	0.304567	0.341724	0.342313	0.447378	0.345641	0.326569	0.274179	0.400439
E	chr13	78477334	EDNRB-b-2	0.120923	0.390097	0.271914	0.272859	0.203898	0.409772	0.353152	0.509063	0.429849	0.123312	0.227181	0.0961326	0.367688	0.114451	0.302989	0.156134	0.377868	0.43122	0.223009	0.265714	0.275693	0.31677	0.433269	0.328627	0.258427	0.307865	0.35251
E	chr14	23854159	MYH6-a-3	0.151033	0.499335	0.567616	0.432099	0.348227	0.398427	0.338507	0.292055	0.411809	0.17459	0.282132	0.202941	0.49563	0.136515	0.527054	0.247596	0.461864	0.49977	0.240291	0.402418	0.464945	0.450077	0.46241	0.48569	0.384211	0.404884	0.460521
E	chr14	75515880	MLH3-b-3	0.124021	0.377404	0.288462	0.371951	0.336261	0.317406	0.267606	0.496774	0.295274	0.0730689	0.167598	0.034749	0.421986	0.114146	0.446429	0.25	0.375465	0.383505	0.389831	0.380795	0.344027	0.349206	0.466087	0.425068	0.262857	0.357542	0.418605
E	chr15	37387806	MEIS2-3	0.0811221	0.353952	0.246154	0.281768	0.239286	0.348837	0.373006	0.502759	0.378678	0.12987	0.219178	0.0393258	0.520468	0.118671	0.449438	0.226667	0.330961	0.371014	0.273585	0.332248	0.405405	0.295492	0.330153	0.402721	0.272727	0.258216	0.406297
E	chr15	43771698	TP53BP1-2	0.101519	0.440318	0.514327	0.27356	0.271992	0.400416	0.309005	0.439863	0.373153	0.139059	0.201448	0.124563	0.412903	0.107163	0.462264	0.218069	0.450654	0.378348	0.222022	0.343214	0.394886	0.334846	0.410395	0.442748	0.32491	0.468627	0.443465
E	chr15	72191194	MYO9A-3	0.200601	0.270765	0.450733	0.357098	0.29926	0.412568	0.362443	0.40469	0.338795	0.144229	0.201609	0.103499	0.386639	0.135757	0.424187	0.179572	0.391109	0.437323	0.250492	0.363289	0.378204	0.28568	0.479355	0.354184	0.351431	0.343593	0.474591
E	chr15	89866003	POLG-3	0.116475	0.37628	0.188482	0.228723	0.253194	0.585698	0.339633	0.159629	0.463721	0.114286	0.248804	0.0625	0.436567	0.137694	0.379205	0.256604	0.401685	0.479947	0.382298	0.299787	0.375786	0.28266	0.459669	0.420913	0.233533	0.437186	0.3921
E	chr16	15870007	MYH11-3	0.132166	0.286349	0.344158	0.289782	0.309329	0.392344	0.323074	0.473819	0.300367	0.0792116	0.219863	0.0781652	0.424756	0.0732004	0.402057	0.180199	0.407452	0.460882	0.232678	0.31983	0.310391	0.297505	0.534705	0.400162	0.245079	0.272399	0.426786
E	chr17	3626629	ITGAE-3	0.123283	0.383969	0.296417	0.379529	0.198342	0.456576	0.217764	0.331157	0.34725	0.150708	0.117735	0.0959438	0.445032	0.0669317	0.401186	0.177982	0.326797	0.262199	0.136006	0.268721	0.325488	0.305672	0.430104	0.306692	0.23651	0.205051	0.434187
E	chr17	10295278	MYH8-3	0.148244	0.377722	0.409462	0.351722	0.28821	0.455937	0.363897	0.331261	0.331864	0.135955	0.217222	0.128362	0.421859	0.114708	0.50615	0.244229	0.430618	0.504682	0.310387	0.440722	0.40466	0.374886	0.521448	0.392136	0.33362	0.373835	0.415032
E	chr18	31318522	ASXL3-a-2	0.145753	0.283883	0.278283	0.301296	0.256575	0.328562	0.252397	0.434906	0.299609	0.13417	0.152787	0.095799	0.323669	0.10491	0.374315	0.179071	0.336781	0.342302	0.226054	0.286317	0.357777	0.237691	0.362727	0.335234	0.225718	0.28687	0.363521
E	chr18	51820361	POLI-3	0.120896	0.367206	0.43361	0.332895	0.301144	0.44819	0.278365	0.290152	0.402829	0.0981755	0.202355	0.0544601	0.423358	0.11285	0.373112	0.286652	0.453869	0.456825	0.204397	0.323817	0.332168	0.323516	0.472704	0.415306	0.300613	0.292784	0.438751
E	chr19	58850058	ZSCAN22-3	0.153664	0.397773	0.361809	0.331256	0.264953	0.386957	0.430656	0.3681	0.428191	0.206573	0.0741627	0.109921	0.531464	0.0883404	0.474848	0.253425	0.480922	0.449541	0.344286	0.386134	0.498631	0.303145	0.467757	0.517444	0.290793	0.370564	0.515291
	spot			1	17	20	31	21	28	30	19	27	4	3	15	13	8	9	10	11	16	22	5	6	12	14	26	23	29	25
	slide			A3	A9	A9	A9	A9	A9	A9	A9	A9	A3	A3	A3	A3	A3	A3	A3	A3	A9	A9	A3	A3	A3	A3	A9	A9	A9	A9
	phenotype			invasive	super	super	invasive	super	invasive	invasive	super	invasive	invasive	super	super	invasive	super	invasive	super	invasive	super	invasive	invasive	invasive	super	invasive	invasive	invasive	invasive	invasive
	subclone			S5	S5	S5	S5	S5	S5	S5	S5	S5	S4	A3	S1	S2	S2	S2	S2	S2	S2	S2	S2	S2	S2	S2	S2	S3	S3	S3

## Sheet: tumor_E_distance_A3
spot	e3MAF	e4MAF	e1MAF	e15MAF	e8MAF	e9MAF	e10MAF	e11MAF	e13MAF	e5h2MAF	e6h3MAF	e12h4MAF	e14h5MAF
e3MAF
e4MAF	4.2
e1MAF	4.9	1
e15MAF	6.1	6.9	8
e8MAF	2.2	3.3	4.4	4.3
e9MAF	4.7	2	3	5.3	2.9
e10MAF	3.5	4.4	5.5	2.8	1.5	3.2
e11MAF	4.9	3.7	4.2	3.5	2.7	1.8	2.2
e13MAF	6.4	4.5	5.4	3.8	4.2	2.5	3.5	1.5
e5h2MAF	3.8	0.9	2	5.9	2.5	1.3	3.5	2.7	3.7
e6h3MAF	3	2	3.1	5	1.4	1.6	2.4	2.2	3.6	1.2
e12h4MAF	5	5.9	7	1.2	3.2	4.4	1.7	2.8	3.5	4.9	3.9
e14h5MAF	6.4	5.3	6.2	2.8	4.2	3.3	3.1	1.6	1	4.3	3.9	2.8

## Sheet: tumor_E_distance_A9
spot	e26h9MAF	e25h8MAF	e23MAF	e29MAF	E19_2OKmaf	e17MAF	e20MAF	e31MAF	e21h7MAF	e28h10MAF	e30h11MAF	e16MAF	e22MAF	E27_4OKmaf
e26h9MAF
e25h8MAF	1.4
e23MAF	2.8	1.5
e29MAF	1.8	2.2	2.4
E19_2OKmaf	3.8	5.2	6.3	4.4
e17MAF	2.2	3.6	5	3.8	2.4
e20MAF	4.2	5.6	6.5	4.4	0.9	3
e31MAF	4.3	5.1	5.2	2.9	4.5	5.3	3.8
e21h7MAF	4.9	6.3	7	4.8	2.1	4.3	1.1	3.4
e28h10MAF	3.9	5.2	5.8	3.2	2.5	3.9	1.8	1.8	1.6
e30h11MAF	2.9	3.6	3.5	1.3	4.3	4.4	3.9	1.5	4	2.4
e16MAF	2.7	2.2	3.5	4.2	5.6	3.3	6.3	7	7.3	6.5	5.5
e22MAF	3.5	2.2	1.8	4	7.3	5.5	7.8	7	8.5	7.3	5.3	2.9
E27_4OKmaf	1.3	2.8	3.9	2.2	2.4	1.5	2.8	3.9	3.6	2.8	2.9	3.5	4.8

## Sheet: tumor_F_gen
tumor	chr	position	gene	F17_a4OKmaf	F2_2OKmaf	F12_d2OKmaf	F13_d3OKmaf	F14_d4OKmaf	F23_d1OKmaf	F1_1OKmaf	F28_14OKmaf	F29_15OKmaf	F30_16OKmaf	F31_17OKmaf	F25_13OKmaf	F8_a3OKmaf	F4rptOKmaf	F5_c5OKmaf	F7rptOKmaf	F9_3OKmaf	F3_a2OKmaf	F6_a8OKmaf	F20_c8OKmaf	F24_a5OKmaf	F28_a6OKmaf	F10_4OKmaf	F11_5OKmaf	F12_6OKmaf	F13_7OKmaf	F14_8OKmaf	F16_9OKmaf	F17_10OKmaf	F18_11OKmaf	F19_12OKmaf
F	chr17	56355493	MPO	0	5.71e-05	7.69e-05	0	0	0.000228154	0.000320762	0.000120939	0.000164228	0.000172138	0.00024882	0.000199345	0	7.59e-05	0.000237635	0	7.06e-05	3.27e-05	0.000260824	7.25e-05	0.000221092	4.99e-05	0.000215295	0.000117166	9.52e-05	1.74e-05	0	0.000122369	0	0.000230097	0.000118834
F	chr19	9578137	ZNF560	0	0	0	0	0	0	0	0	0	0	0	0	0	0	0	0	0	0	0	0	0	0	0	0	0	0	0	0	0	0	0
F	chr8	94747845	RBM12B	0	0.00016415	0	0.000406669	0	0	0	0	0	0	0	0	0	0	0	0.000347887	0	0	0	0	0	0	0	0	0.00016714	0	0	0	0	0	0
F	chr3	187003730	MASP1	0	0	0	0	0	0	0	0	0	0.00146413	0	0	0	0	0	0.0174825	0	0	0	0	0.0142857	0	0	0	0	0	0.00704225	0	0	0.00522193	0
F	chr9	101904985	TGFBR1	0	0	0	0	0	0	0	0	0	0	0	0	0	0	0	0	0	0	0	0	0	0	0	0	0	0	0	0	0	0	0
F	chr11	7078975	NLRP14	0	0.00143103	0.000993049	0	0.0045045	0	0	0.00140895	0.00240385	0.000372995	0.000810537	0	0.00312013	0	0.000574383	0	0.000266064	0	0	0.00129408	0	0	0.00235593	0.00153893	0.000819336	0.000847817	0.00218731	0.00152207	0.000695894	0	0.00329722
F	chr19	36685998	ZNF565	0	0	0	0.001221	0	0	0	0	0	0	0	0	0	0	0	0	0	0	0	0	0	0	0	0	0	0	0	0	0	0	0
F	chr5	145537295	LARS	0.00064	0.000964227	0.000578258	0	0	0.00168067	0.000933393	0.00049716	0.000582504	0.000426455	0.000447427	0.000216169	0.00131363	0.00148515	0.000480654	0	0.000774984	0.000475466	0.00341297	0.000542196	0	0	0.000848557	0.000677283	0.000273551	0.000235773	0.000894543	0.00158174	0.000649156	0.000700771	0.000784266
F	chr17	56572567	MTMR4	0.148148	0.147287	0	0	0	0	0	0	0	0	0.00315457	0	0	0	0	0	0	0	0	0	0	0	0	0	0	0	0	0	0	0	0
F	chr3	126214955		0.393124	0.184358	0	0	0	0	0	0	0	0	0	0	0	0	0	0	0	0	0	0	0	0	0	0	0	0	0	0	0	0	0
F	chr10	43089800	ZNF33B	0.189189	0.361111	0	0	0	0	0	0	0	0	0	0	0	0	0	0	0	0	0	0	0	0	0	0	0	0	0	0	0	0	0
F	chr19	22941280	ZNF99	0.173536	0.130933	0	0	0	0	0	0	0	0	0	0	0	0	0	0	0	0	0	0	0	0	0.00439883	0	0	0	0	0	0	0	0
F	chr19	42546769	GRIK5	0.283981	0.235194	0	0.00168492	0	0	0.000846024	0.00118987	0	0.000658241	0.00227121	0.000644745	0	0.000374883	0.000347947	0.000882768	0.000660814	0.00347826	0.00297619	0.00244499	0	0.0649241	0	0	0	0.000391083	0	0	0	0.00651659	0
F	chr2	108487592	RGPD4	0	6.85e-05	0	0	0	0	0.000193723	0.000122635	0.00016225	0.000118179	9.5e-05	0.11085	0	0	0.00381561	0.000216521	0.00192013	0.133508	0.14705	0.140357	0.102442	0.289694	0.169766	0.211745	0.194301	0.149568	0.10744	0.0692677	0.0798091	0.118286	0.163294
F	chr10	13151125	OPTN	0.000188679	0	0	0	0	0	0	0	0	0.000190241	0	0	0.0306927	0.422229	0.268144	0.323026	0.217679	0	0	0	0	0	0	0	0	0	0	0	0	0	0
F	chr12	125834333	TMEM132B	0.000393453	0.000978857	0.000915739	0.00103631	0.0055203	0.000737826	0.00396657	0.00114286	0.00123669	0.00066199	0.000905211	0.000247595	0.0470588	0.368762	0.137756	0.23777	0.15587	0.000851966	0.000587458	0.000521747	0.000834376	0.00349886	0.000855552	0.000248427	0.00134251	0.00132569	0.000483118	0.000410987	0.000535475	0.000568047	0.00085305
F	chr1	196643122		0	0	0	0	0	0	0	0	0	0	0	0	0.15625	0.457983	0.402985	0.336842	0.226562	0	0	0	0	0	0	0	0	0	0	0	0	0	0
F	chr1	233394985	PCNXL2	0.00184672	0.000290444	0.000423729	0.00371747	0	0	0	0.00114723	0	0.000997693	0	0.00165358	0.0737798	0.376934	0.239331	0.23533	0.230399	0.0122482	0	0	0	0.0133272	0.0177681	0	0.000396668	0.000622471	0.00115141	0	0	0	0.000821018
F	chr2	207634943		0	0	0	0	0	0	0	0	0	0	0	0	0.0769231	0.366412	0.3	0.240741	0.190476	0	0	0	0	0	0	0	0	0	0	0	0	0	0
F	chr16	24582445	RBBP6	0.0267337	0.00100899	0.00558799	0.00425653	0.00344432	0.00190295	0.0154506	0.00833938	0.00548029	0.000137533	0.0212679	0	0.0666667	0.45011	0.243367	0.282319	0.22359	0.00717325	0.00363636	0.00106846	0.00666667	0.00177344	0.0114676	0.00057334	0	0.000642426	0.000144092	0.000574218	0.00297508	0.0159433	0
F	chr1	160523212	CD84	0.312741	0.354452	0.356989	0.157895	0.357724	0.447619	0.297587	0.337742	0.400327	0.275153	0.287425	0.0938053	0.517647	0.379009	0.39607	0.196602	0.284291	0	0	0	0	0	0	0	0	0	0	0	0	0	0
F	chr3	151164218	IGSF10	0.22956	0.354853	0.417311	0.235514	0.251142	0.344961	0.47314	0.410431	0.295583	0.286175	0.306173	0.128342	0.216117	0.382134	0.359345	0.186224	0.232402	0	0	0	0	0	0	0	0.0563686	0	0	0	0	0	0
F	chr6	43014605		0.263441	0.421277	0.380597	0.347107	0.157303	0.358491	0.330935	0.444988	0.444444	0.25071	0.488069	0.0875	0.285714	0.330097	0.4158	0.566038	0.135417	0	0	0	0	0	0	0	0	0	0	0	0	0	0
F	chr16	71961541	KIAA0174	0.274059	0.612903	0.367673	0.279841	0.328889	0.27305	0.352342	0.471751	0.333959	0.265514	0.333696	0.0858086	0.393701	0.31071	0.358637	0.280443	0.170548	0	0	0	0	0.0172414	0	0	0	0.0398551	0	0.00390625	0	0.0282486	0
F	chr19	49481185	GYS1	0.257463	0.649522	0.41841	0.328358	0.321168	0.46875	0.572534	0.386511	0.341772	0.169091	0.338346	0.317881	0.432692	0.173913	0.335438	0.195846	0.107345	0.240385	0.677419	0.437853	0	0.436047	0.24109	0.659864	0.770408	0.142544	0.705882	0.41129	0.375	0.28	0.748111
F	chr20	57607346		0.127907	0.208132	0.189427	0.141509	0.313433	0.214286	0.164534	0.21118	0.323795	0.161074	0.209511	0.182558	0.377049	0.377593	0.151268	0.288751	0.209424	0.221519	0.150685	0.0995475	0.028169	0.249476	0.193344	0.22567	0.246063	0.11878	0.439716	0.158654	0.166667	0.199219	0.221747
F	chr22	26157080	MYO18B	0.110432	0.45817	0.39182	0.326615	0.188629	0.298999	0.21283	0.25578	0.396329	0.184636	0.23065	0.270437	0.304138	0.280946	0.364045	0.19212	0.142727	0.23069	0.359157	0.639992	0.514609	0.41171	0.319784	0.629793	0.0338595	0.287357	0.586247	0.283067	0.183953	0.205853	0.357354
F	chr1	26013026	MAN1C1	0.280702	0.773026	0.807229	0.488889	0.411765	0.47619	0.563107	0.453416	0.690647	0.42973	0.623853	0.564706	0.516129	0.51875	0.630769	0.570048	0.255079	0.520408	0.571429	0.338235	0.153846	0.467742	0.490196	0.595588	0.713043	0.464567	0.568627	0.238532	0.5875	0.59434	0.679245
F	chr1	64089253	PGM1	0.142487	0.305204	0.326633	0.308411	0.347656	0.439614	0.347744	0.377358	0.47234	0.186257	0.245431	0.299035	0.279528	0.294245	0.348882	0.329723	0.166102	0.34258	0.487805	0.365204	0.3879	0.402299	0.35984	0.424501	0.15835	0.409619	0.132642	0.297055	0.276596	0.458167	0.353448
F	chr2	26683065	OTOF	0.303769	0.485184	0.448424	0.354029	0.222672	0.453431	0.494833	0.566762	0.393552	0.420763	0.378253	0.414249	0.382353	0.619087	0.453219	0.531605	0.170237	0.293821	0.433735	0.253701	0.568	0.596491	0.266841	0.722278	0.22079	0.222998	0.902703	0.182331	0.302455	0.534732	0.415186
F	chr2	50758464	NRXN1	0.331858	0.440892	0.504061	0.294944	0.442424	0.449735	0.466994	0.333283	0.487664	0.27248	0.401788	0.340891	0.5	0.369318	0.486394	0.414085	0.257247	0.367847	0.33871	0.464094	0.148515	0.418405	0.269659	0.409427	0.575383	0.418553	0.332389	0.418149	0.463427	0.390964	0.496674
F	chr2	190531946	ASNSD1	0.252464	0.488751	0.365998	0.270889	0.283492	0.293702	0.350178	0.355409	0.432385	0.23256	0.331654	0.369533	0.456644	0.299106	0.407897	0.369523	0.263308	0.277502	0.399886	0.293377	0.463433	0.425026	0.31199	0.40229	0.151793	0.288345	0.402137	0.408679	0.304822	0.319471	0.394021
F	chr3	37055953	MLH1	0.293103	0.382105	0.278689	0.224026	0.53886	0.438202	0.431111	0.245283	0.406316	0.292683	0.326012	0.453846	0.438356	0.308869	0.392549	0.513423	0.175932	0.211538	0.243243	0.353113	0.0824742	0.435331	0.283358	0.581943	0.375328	0.187713	0.179211	0.372973	0.388889	0.385449	0.445161
F	chr3	124464124		0.234959	0.348092	0.416126	0.207338	0.150198	0.387237	0.42182	0.356721	0.373953	0.199729	0.321304	0.283194	0.296009	0.329767	0.323748	0.239598	0.193877	0.182351	0.285199	0.352828	0.169154	0.322731	0.379326	0.437696	0.0866381	0.32304	0.244848	0.336533	0.175649	0.245951	0.408532
F	chr4	100532534	MTTP	0.513473	0.519291	0.657012	0.5947	0.518038	0.64977	0.66406	0.743857	0.663257	0.402599	0.44826	0.444373	0.605292	0.483785	0.553111	0.4959	0.390005	0.402748	0.426108	0.226711	0.250917	0.515181	0.0845146	0.366327	0.589101	0.299233	0.339111	0.453653	0.428042	0.454835	0.440602
F	chr5	112175328	APC	0.587079	0.801633	0.786538	0.506912	0.697183	0.761905	0.799599	0.739	0.912987	0.604565	0.74772	0.73822	0.901316	0.803604	0.868707	0.697495	0.602136	0.659722	0.780822	0.755556	0.916256	0.755344	0.829236	0.836573	0.623819	0.750529	0.696	0.64684	0.632588	0.708531	0.860616
F	chr5	140530222	PCDHB6	0.227356	0.239624	0.281417	0.183939	0.255877	0.225176	0.174155	0.162419	0.307969	0.211394	0.229456	0.210825	0.243856	0.302939	0.271398	0.172191	0.121096	0.18624	0.230519	0.289285	0.270982	0.307322	0.241494	0.229198	0.271992	0.151992	0.369811	0.26775	0.221906	0.294694	0.283461
F	chr6	80626363	ELOVL4	0.2849	0.234234	0.375502	0.263374	0.322581	0.376744	0.351515	0.2	0.244186	0.252055	0.473881	0.256098	0.422535	0.418455	0.367816	0.487923	0.308594	0.30625	0.467742	0.459459	0.300847	0.465686	0.302817	0.435673	0.334532	0.193642	0.443636	0.271028	0.358209	0.21519	0.313131
F	chr7	94992156		0.293934	0.481316	0.370938	0.191075	0.345588	0.258427	0.42047	0.239909	0.40042	0.227889	0.264254	0.359819	0.419689	0.295691	0.406751	0.337786	0.252872	0.1797	0.399194	0.346576	0.227766	0.255118	0.3358	0.390386	0.149497	0.152135	0.331209	0.10962	0.361275	0.290654	0.352234
F	chr8	120233909	MAL2	0.153743	0.343687	0.27664	0.15299	0.197483	0.248217	0.240845	0.277016	0.314531	0.234111	0.201405	0.300704	0.216823	0.281366	0.250693	0.271295	0.213487	0.225544	0.277457	0.397665	0.263154	0.307372	0.472358	0.474714	0.195523	0.234546	0.183517	0.056637	0.217072	0.247481	0.33878
F	chr10	106130701	CCDC147	0.379197	0.39646	0.395639	0.321198	0.317703	0.371125	0.351824	0.257081	0.325102	0.283408	0.365011	0.388963	0.283323	0.319095	0.438202	0.212337	0.316257	0.297134	0.322654	0.376425	0.355556	0.307639	0.276559	0.40262	0.233805	0.34191	0.356617	0.087642	0.336823	0.371998	0.352127
F	chr11	49598380		0.195833	0.445405	0.457584	0.268041	0.2	0.386667	0.230496	0.351351	0.323671	0.279805	0.296252	0.352584	0.395349	0.508772	0.436036	0.285714	0.161117	0.255172	0.338983	0.525773	0.31694	0.523132	0.267951	0.432892	0.261577	0.3049	0.40806	0.309353	0.404545	0.257692	0.434673
F	chr12	9004533	A2ML1	0.257659	0.252982	0.355907	0.228282	0.124211	0.369674	0.484407	0.266733	0.332983	0.247018	0.358159	0.346181	0.300156	0.297157	0.408611	0.296633	0.23949	0.208715	0.314027	0.256969	0.11448	0.320459	0.446016	0.397019	0.251752	0.350702	0.482686	0.422145	0.128974	0.397278	0.38239
F	chr12	100957169	NR1H4	0.216805	0.299421	0.331982	0.347015	0.359073	0.403285	0.33782	0.400821	0.386989	0.257402	0.333849	0.304668	0.415133	0.317479	0.346532	0.304458	0.195983	0.258493	0.468	0.179077	0.30411	0.377342	0.18179	0.107178	0.30793	0.120061	0.23277	0.321104	0.411009	0.244256	0.399386
F	chr13	42486245	KIAA0564	0.14959	0.366594	0.347949	0.261076	0.398693	0.397213	0.370332	0.484938	0.48089	0.33557	0.298744	0.29646	0.384196	0.382468	0.398787	0.26124	0.256168	0.24701	0.329897	0.327282	0.30836	0.383363	0.258307	0.514448	0.232819	0.403661	0.40296	0.161627	0.323775	0.307514	0.456757
F	chr15	42113840	MAPKBP1	0.33582	0.199153	0.316911	0.200142	0.206066	0.357642	0.554236	0.329581	0.528072	0.32612	0.270034	0.277624	0.320926	0.413782	0.355564	0.290028	0.318985	0.197969	0.375162	0.465645	0.374496	0.253489	0.242602	0.30191	0.11456	0.158091	0.518014	0.293279	0.213144	0.285825	0.369167
F	chr15	74921025	CLK3	0.147757	0.318339	0.355694	0.294944	0.164319	0.402985	0.235294	0.416667	0.546729	0.307278	0.301818	0.393443	0.310127	0.332418	0.333333	0.11478	0.33425	0.202931	0.235294	0.25	0.182109	0.324242	0.221429	0.342222	0.262537	0.204878	0.109091	0.219512	0.0952381	0.369863	0.480969
F	chr16	10865542	FAM18A	0.139917	0.432407	0.29441	0.300627	0.32929	0.303019	0.370414	0.280697	0.403942	0.23922	0.363515	0.323446	0.37779	0.375909	0.327429	0.276212	0.181176	0.188724	0.303015	0.361746	0.392221	0.28662	0.308295	0.392939	0.230968	0.403712	0.356012	0.171728	0.223682	0.312659	0.314432
F	chr19	14513528	CD97	0.218347	0.268652	0.423164	0.235296	0.276074	0.279683	0.465258	0.348738	0.538291	0.274671	0.280376	0.371555	0.425552	0.301617	0.34336	0.217101	0.266274	0.214108	0.312507	0.416971	0.590439	0.43031	0.292871	0.508582	0.294133	0.354768	0.0942587	0.00774054	0.217649	0.321591	0.420615
F	chr22	34000394		0.28155	0.35785	0.382622	0.336921	0.202418	0.367403	0.359307	0.437609	0.371035	0.245798	0.3765	0.299916	0.295716	0.229262	0.381664	0.249607	0.259837	0.259732	0.33968	0.178215	0.280737	0.355828	0.263792	0.288878	0.32309	0.182508	0.355227	0.169249	0.271157	0.398786	0.415457
F	chr6	74107414	DDX43	0.151126	0.417995	0.318804	0.258069	0.297692	0.382037	0.456925	0.261173	0.424312	0.246803	0.323104	0.328016	0.299861	0.294227	0.303036	0.326175	0.209643	0.211133	0.28298	0.275261	0.49246	0.258109	0.308337	0.424268	0.308145	0.247594	0.264052	0.349446	0.259538	0.295144	0.349485
F	chr17	45669359	NPEPPS	0.142184	0.121525	0.154307	0.114851	0.146343	0.113052	0.113222	0.138909	0.160224	0.108437	0.139419	0.139357	0.143068	0.122798	0.169405	0.094462	0.127247	0.113184	0.109914	0.134815	0.0588061	0.105408	0.081217	0.109755	0.152343	0.16314	0.131877	0.182911	0.116675	0.125783	0.113856
F	chr19	41631716		0.234429	0.339391	0.278841	0.267007	0.190184	0.236074	0.224561	0.16451	0.167857	0.25364	0.25653	0.386874	0.315985	0.299505	0.248264	0.296022	0.194859	0.225522	0.273469	0.157565	0.329928	0.205725	0.294845	0.250763	0.304126	0.147376	0.213115	0.310962	0.454819	0.308333	0.212446
	spot			17	2	12	13	14	23	1	28	29	30	31	25	8	4	5	7	9	3	6	20	24	28	10	11	12	13	14	16	17	18	19
	slide			A5	A5	A6	A6	A6	A5	A5	A6	A6	A6	A6	A6	A6	A6	A6	A6	A5	A6	A6	A5	A5	A5	A5	A5	A5	A5	A5	A5	A6	A6	A6
	phenotype			super	super	inv	inv	inv	inv	super	inv	inv	super	super	inv	inv	super	inv	super	inv	inv	inv	super	super	super	inv	inv	super	inv	super	super	super	inv	inv
	subclone			A1	A1	S1	S1	S1	S1	S1	S1	S1	S1	S1	S1	S2	S3	S3	S3	S3	B1	B1	B1	B1	B1	B1	B1	B1	B1	B1	B1	B1	B1	B1

[truncated: 25 more sheets: tumor_F_distance_A5, tumor_F_distance_A6, tumor_H_gen, tumor_H_distance_A10, tumor_H_distance_A11, tumor_J_gen, tumor_J_distance_B6, tumor_J_distance_B8, tumor_K_gen, tumor_K_distance_A21, tumor_K_distance_A22, tumor_M_gen, tumor_M_distance_A3, tumor_M_distance_A4, tumor_R_gen, tumor_R_distance_A7, tumor_T_gen, tumor_T_distance_A7, tumor_T_distance_A10, tumor_U_gen …]
